# Supplementary material for: Heterogeneity of cell composition and origin identified by single-cell transcriptomics in renal cysts of patients with autosomal dominant polycystic kidney disease
Source: Theranostics. 2021 Nov 1;11(20):10064–73. doi: 10.7150/thno.57220 (PMC8581434; doi:10.7150/thno.57220)
Supplement: Supplementary file 2 — Supplementary figures and table S2. [file thnov11p10064s2.xlsx]

## Sheet: cell type
Table S2
cluster	cell type
0	CD4+ T cells
1	CD8+ T cells
2	Monocyte-macrophage
3	CD8+ T cells
4	Monocyte-macrophage
5	Epithelial cells
6	Fibroblast cells
7	Myofibroblast cells
8	Epithelial cells
9	Epithelial cells
10	Fibroblast cells
11	Myofibroblast cells
12	Mast cells
13	Monocyte-macrophage
14	Endothelial cells
15	B cells
16	Endothelial cells
17	pDCs
18	Monocyte-macrophage
19	Fibroblast cells
20	NK cells
21	Plasma cells
22	Monocyte-macrophage
23	CD8+ T cells
24	Unknown
25	B cells
26	NK cells
27	Endothelial cells
28	Unknown

## Sheet: cluster marker
	p_val	avg_logFC	pct.1	pct.2	p_val_adj	cluster	gene
IL7R	0	2.05702	0.913	0.638	0	0	IL7R
LTB	0	1.55546	0.827	0.604	0	0	LTB
TRBC1	0	1.44996	0.851	0.665	0	0	TRBC1
CD2	0	1.41959	0.879	0.675	0	0	CD2
CXCR4	0	1.33735	0.99	0.837	0	0	CXCR4
TRAC	0	1.33212	0.905	0.72	0	0	TRAC
IL32	0	1.33119	0.993	0.817	0	0	IL32
CD52	0	1.29817	0.943	0.728	0	0	CD52
ZFP36L2	0	1.22939	0.987	0.925	0	0	ZFP36L2
CD3D	0	1.1376	0.937	0.709	0	0	CD3D
CD3E	0	1.13277	0.907	0.713	0	0	CD3E
TRBC2	0	1.13057	0.859	0.695	0	0	TRBC2
ICOS	0	1.07817	0.797	0.613	0	0	ICOS
TSC22D3	0	1.0581	0.986	0.921	0	0	TSC22D3
BTG1	0	1.05772	0.998	0.965	0	0	BTG1
PIK3IP1	0	1.027	0.82	0.667	0	0	PIK3IP1
CYTIP	0	1.01175	0.849	0.748	0	0	CYTIP
SPOCK2	0	1.00592	0.823	0.661	0	0	SPOCK2
KLRB1	0	1.00523	0.739	0.62	0	0	KLRB1
CREM	0	0.961094	0.972	0.91	0	0	CREM
RORA	0	0.931467	0.83	0.663	0	0	RORA
ARL4C	0	0.871928	0.883	0.823	0	0	ARL4C
IL2RG	0	0.869064	0.887	0.766	0	0	IL2RG
MT1X	0	0.861549	0.984	0.91	0	0	MT1X
RGCC	0	0.822333	0.932	0.838	0	0	RGCC
ITM2A	0	0.820629	0.779	0.711	0	0	ITM2A
PBXIP1	0	0.803509	0.827	0.646	0	0	PBXIP1
RCAN3	0	0.794353	0.769	0.627	0	0	RCAN3
LCK	0	0.793754	0.797	0.65	0	0	LCK
CLEC2D	0	0.786442	0.808	0.635	0	0	CLEC2D
ACAP1	0	0.783062	0.78	0.693	0	0	ACAP1
CD3G	0	0.782233	0.828	0.736	0	0	CD3G
TNFRSF4	0	0.765526	0.693	0.55	0	0	TNFRSF4
SAMSN1	0	0.761636	0.883	0.835	0	0	SAMSN1
CD7	0	0.759266	0.84	0.73	0	0	CD7
CD40LG	0	0.754885	0.715	0.375	0	0	CD40LG
RPS27	0	0.751582	1	0.997	0	0	RPS27
S100A4	0	0.749921	0.957	0.897	0	0	S100A4
SRSF7	0	0.747533	0.97	0.9	0	0	SRSF7
PPP2R5C	0	0.742334	0.876	0.75	0	0	PPP2R5C
GPR171	0	0.736974	0.8	0.641	0	0	GPR171
AC058791.1	0	0.734264	0.789	0.685	0	0	AC058791.1
CD48	0	0.730917	0.809	0.719	0	0	CD48
ETS1	0	0.723222	0.744	0.632	0	0	ETS1
PTPRC	0	0.722814	0.909	0.854	0	0	PTPRC
RAC2	0	0.720751	0.895	0.755	0	0	RAC2
TNFAIP3	0	0.717145	0.934	0.881	0	0	TNFAIP3
RPS3	0	0.706703	0.998	0.981	0	0	RPS3
FYB1	0	0.702308	0.804	0.766	0	0	FYB1
ARHGDIB	0	0.700741	0.932	0.88	0	0	ARHGDIB
CORO1A	0	0.700191	0.884	0.824	0	0	CORO1A
CCR7	0	0.699149	0.678	0.633	0	0	CCR7
PTGER4	0	0.69902	0.764	0.741	0	0	PTGER4
SMAP2	0	0.697092	0.825	0.726	0	0	SMAP2
RHOH	0	0.692404	0.75	0.706	0	0	RHOH
RGS1	0	0.689883	0.893	0.851	0	0	RGS1
ZNF331	0	0.687865	0.914	0.864	0	0	ZNF331
MT2A	0	0.685451	0.998	0.994	0	0	MT2A
STK4	0	0.679767	0.826	0.759	0	0	STK4
STK17B	0	0.67648	0.815	0.76	0	0	STK17B
CD6	0	0.67575	0.731	0.685	0	0	CD6
ISG20	0	0.669444	0.817	0.73	0	0	ISG20
EVL	0	0.667061	0.825	0.758	0	0	EVL
SMCHD1	0	0.665483	0.79	0.695	0	0	SMCHD1
CD69	0	0.658392	0.903	0.782	0	0	CD69
GMFG	0	0.658036	0.829	0.754	0	0	GMFG
DDIT4	0	0.656868	0.84	0.786	0	0	DDIT4
IKZF1	0	0.654182	0.701	0.683	0	0	IKZF1
TENT5C	0	0.638154	0.814	0.66	0	0	TENT5C
TUBA4A	0	0.633615	0.921	0.754	0	0	TUBA4A
CD96	0	0.633506	0.779	0.564	0	0	CD96
RPL28	0	0.622889	0.999	0.993	0	0	RPL28
P2RY10	0	0.619234	0.779	0.566	0	0	P2RY10
RPS19	0	0.616427	0.995	0.983	0	0	RPS19
B2M	0	0.61161	1	0.998	0	0	B2M
RUNX3	0	0.606543	0.856	0.776	0	0	RUNX3
STK17A	0	0.602861	0.762	0.686	0	0	STK17A
ANKRD12	0	0.602649	0.855	0.803	0	0	ANKRD12
ICAM3	0	0.59738	0.775	0.674	0	0	ICAM3
CRIP1	0	0.59703	0.877	0.801	0	0	CRIP1
STAT4	0	0.595818	0.802	0.652	0	0	STAT4
GZMK	0	0.593363	0.853	0.664	0	0	GZMK
LAT	0	0.592052	0.732	0.691	0	0	LAT
BCAS2	0	0.590239	0.872	0.811	0	0	BCAS2
AC026979.2	0	0.579394	0.7	0.616	0	0	AC026979.2
DUSP2	0	0.5778	0.97	0.88	0	0	DUSP2
HLA-A	0	0.569321	0.997	0.978	0	0	HLA-A
CLEC2B	0	0.566841	0.846	0.811	0	0	CLEC2B
CD247	0	0.564887	0.725	0.662	0	0	CD247
JUND	0	0.56415	0.998	0.993	0	0	JUND
SYTL3	0	0.543079	0.757	0.661	0	0	SYTL3
AC044849.1	0	0.538448	0.729	0.647	0	0	AC044849.1
FNBP1	0	0.532104	0.805	0.759	0	0	FNBP1
EZR	0	0.530663	0.88	0.82	0	0	EZR
BCL11B	0	0.528768	0.699	0.531	0	0	BCL11B
TRAT1	0	0.513529	0.681	0.584	0	0	TRAT1
EMB	0	0.50779	0.775	0.629	0	0	EMB
LIMD2	0	0.49805	0.783	0.703	0	0	LIMD2
CD53	0	0.491985	0.854	0.807	0	0	CD53
HLA-B	0	0.491133	0.998	0.98	0	0	HLA-B
SLC38A1	0	0.489004	0.806	0.672	0	0	SLC38A1
MT1F	0	0.487786	0.832	0.662	0	0	MT1F
SKAP1	0	0.486987	0.683	0.599	0	0	SKAP1
RNF125	0	0.483784	0.774	0.685	0	0	RNF125
SH3BGRL3	0	0.480948	0.978	0.954	0	0	SH3BGRL3
CD5	0	0.474346	0.701	0.477	0	0	CD5
S1PR4	0	0.472426	0.803	0.593	0	0	S1PR4
PRMT9	0	0.470855	0.787	0.684	0	0	PRMT9
RPS2	0	0.463389	0.998	0.99	0	0	RPS2
EVI2A	0	0.463325	0.785	0.699	0	0	EVI2A
HLA-C	0	0.460513	0.995	0.973	0	0	HLA-C
PDE4B	0	0.459595	0.83	0.776	0	0	PDE4B
SLA	0	0.454785	0.804	0.716	0	0	SLA
GATA3	0	0.451914	0.703	0.524	0	0	GATA3
GIMAP7	0	0.451209	0.672	0.552	0	0	GIMAP7
LSP1	0	0.445994	0.816	0.764	0	0	LSP1
EVI2B	0	0.44552	0.805	0.698	0	0	EVI2B
TBC1D10C	0	0.442552	0.674	0.556	0	0	TBC1D10C
SH2D2A	0	0.439468	0.76	0.682	0	0	SH2D2A
TMSB4X	0	0.438849	0.999	0.992	0	0	TMSB4X
IFITM1	0	0.43811	0.821	0.75	0	0	IFITM1
DNAJA1	0	0.437183	0.984	0.967	0	0	DNAJA1
TRAF3IP3	0	0.43548	0.719	0.689	0	0	TRAF3IP3
TGFB1	0	0.42526	0.91	0.854	0	0	TGFB1
CD37	0	0.423416	0.866	0.821	0	0	CD37
CD44	0	0.405023	0.902	0.891	0	0	CD44
SRGN	0	0.403434	0.99	0.955	0	0	SRGN
TTC39C	0	0.402189	0.678	0.613	0	0	TTC39C
CXCR3	0	0.400885	0.717	0.509	0	0	CXCR3
ADGRE5	0	0.383605	0.857	0.742	0	0	ADGRE5
GZMA	0	0.377432	0.928	0.79	0	0	GZMA
AQP3	0	0.37153	0.73	0.622	0	0	AQP3
AL121944.1	0	0.364801	0.814	0.604	0	0	AL121944.1
FCMR	0	0.357339	0.672	0.559	0	0	FCMR
HLA-E	0	0.351921	0.952	0.944	0	0	HLA-E
PTGER2	0	0.351409	0.699	0.63	0	0	PTGER2
PABPC1	0	0.343378	0.945	0.957	0	0	PABPC1
MIAT	0	0.342339	0.701	0.572	0	0	MIAT
MALAT1	0	0.341406	1	0.999	0	0	MALAT1
H3F3B	0	0.333044	0.996	0.991	0	0	H3F3B
SIT1	0	0.329922	0.73	0.579	0	0	SIT1
DOK2	0	0.319669	0.808	0.771	0	0	DOK2
IL27RA	0	0.315968	0.704	0.601	0	0	IL27RA
AC133644.2	0	0.311375	0.606	0.493	0	0	AC133644.2
PGAP1	0	0.311238	0.721	0.575	0	0	PGAP1
ATF7IP2	0	0.306662	0.76	0.615	0	0	ATF7IP2
TC2N	0	0.298375	0.704	0.632	0	0	TC2N
AC243960.1	0	0.29503	0.694	0.646	0	0	AC243960.1
CD226	0	0.282171	0.707	0.63	0	0	CD226
SLAMF1	0	0.27893	0.64	0.478	0	0	SLAMF1
GZMM	0	0.271318	0.764	0.656	0	0	GZMM
PTPN7	0	0.269414	0.795	0.725	0	0	PTPN7
PTTG1	0	0.258457	0.785	0.663	0	0	PTTG1
PRKX	0	0.25655	0.773	0.625	0	0	PRKX
ADAM19	0	0.252984	0.748	0.609	0	0	ADAM19
SOCS1	3.80809e-307	0.651179	0.735	0.707	2.22545e-303	0	SOCS1
CD27	1.07634e-306	0.538947	0.629	0.521	6.29014e-303	0	CD27
ELF1	1.82379e-304	0.542677	0.839	0.812	1.06582e-300	0	ELF1
FXYD5	1.08479e-297	0.488886	0.834	0.848	6.33949e-294	0	FXYD5
APBB1IP	9.42672e-297	0.348381	0.74	0.656	5.50897e-293	0	APBB1IP
GPSM3	6.05746e-296	0.533267	0.79	0.775	3.53998e-292	0	GPSM3
JUNB	3.35609e-292	0.281736	0.983	0.982	1.9613e-288	0	JUNB
ARID5B	2.94265e-288	0.561177	0.817	0.728	1.71969e-284	0	ARID5B
ZNF831	3.5867e-280	0.481243	0.624	0.581	2.09607e-276	0	ZNF831
BIN2	3.05299e-276	0.354084	0.733	0.697	1.78417e-272	0	BIN2
ITK	2.30464e-274	0.54267	0.605	0.481	1.34683e-270	0	ITK
SSBP4	4.09798e-271	0.318363	0.821	0.701	2.39486e-267	0	SSBP4
CCR6	2.40858e-268	0.535704	0.597	0.461	1.40757e-264	0	CCR6
AES	2.64244e-262	0.482495	0.851	0.827	1.54424e-258	0	AES
DDX5	5.83485e-262	0.258826	0.985	0.982	3.40989e-258	0	DDX5
TXNIP	8.70348e-259	0.444811	0.858	0.829	5.08632e-255	0	TXNIP
TNFRSF1B	1.58113e-258	0.337645	0.834	0.774	9.2401e-255	0	TNFRSF1B
HLA-F	9.08648e-250	0.416437	0.747	0.653	5.31014e-246	0	HLA-F
PIK3R1	1.07605e-247	0.359574	0.798	0.681	6.28844e-244	0	PIK3R1
LINC01871	1.98764e-240	0.359334	0.685	0.66	1.16158e-236	0	LINC01871
SYNE2	1.43583e-238	0.424071	0.788	0.703	8.39101e-235	0	SYNE2
LPAR2	2.14238e-226	0.2984	0.639	0.601	1.25201e-222	0	LPAR2
TSTD1	6.7828e-220	0.308275	0.716	0.595	3.96387e-216	0	TSTD1
KLF6	3.14792e-217	0.369955	0.921	0.921	1.83964e-213	0	KLF6
OPTN	3.10385e-216	0.254316	0.792	0.64	1.81389e-212	0	OPTN
IDS	1.18447e-209	0.506167	0.85	0.829	6.92207e-206	0	IDS
DGKA	8.59452e-208	0.306502	0.618	0.503	5.02264e-204	0	DGKA
IQGAP2	5.97753e-207	0.264847	0.733	0.643	3.49327e-203	0	IQGAP2
PTPN22	1.45251e-200	0.270146	0.708	0.71	8.48846e-197	0	PTPN22
SLC2A3	1.67379e-194	0.342798	0.906	0.898	9.78164e-191	0	SLC2A3
ABRACL	3.12438e-191	0.398333	0.754	0.692	1.82588e-187	0	ABRACL
ARHGAP45	3.3054e-191	0.269114	0.736	0.706	1.93167e-187	0	ARHGAP45
PRKCH	4.83877e-185	0.302061	0.675	0.588	2.82778e-181	0	PRKCH
RARRES3	1.08057e-184	0.39189	0.782	0.735	6.31483e-181	0	RARRES3
GYPC	1.16353e-179	0.406685	0.817	0.772	6.79964e-176	0	GYPC
UBE2S	2.56224e-171	0.380433	0.934	0.918	1.49737e-167	0	UBE2S
CCND3	1.0461e-168	0.407583	0.728	0.695	6.1134e-165	0	CCND3
FKBP5	1.81866e-168	0.524901	0.665	0.585	1.06282e-164	0	FKBP5
MCL1	4.7957e-167	0.333324	0.972	0.957	2.80261e-163	0	MCL1
DOCK8	2.82853e-166	0.279175	0.734	0.695	1.65299e-162	0	DOCK8
CEMIP2	8.77201e-166	0.409226	0.742	0.701	5.12637e-162	0	CEMIP2
GRK6	2.75648e-163	0.330882	0.659	0.595	1.61089e-159	0	GRK6
ARHGAP9	5.01828e-162	0.269838	0.68	0.66	2.93268e-158	0	ARHGAP9
GNG2	2.29273e-154	0.321482	0.732	0.736	1.33987e-150	0	GNG2
ANXA1	3.92973e-153	0.567716	0.951	0.901	2.29653e-149	0	ANXA1
RNF213	1.43365e-149	0.341078	0.83	0.757	8.37825e-146	0	RNF213
ISG15	5.44595e-148	0.274276	0.855	0.807	3.18261e-144	0	ISG15
FMNL1	1.7874e-147	0.312602	0.778	0.765	1.04456e-143	0	FMNL1
AC025164.1	6.55359e-144	0.334315	0.652	0.603	3.82992e-140	0	AC025164.1
ARID5A	6.13821e-143	0.508496	0.725	0.718	3.58717e-139	0	ARID5A
PRPF38B	3.42974e-142	0.395078	0.834	0.793	2.00434e-138	0	PRPF38B
PGK1	1.09815e-141	0.381496	0.899	0.851	6.41759e-138	0	PGK1
KIAA1551	2.68293e-139	0.452459	0.703	0.682	1.5679e-135	0	KIAA1551
CYFIP2	1.58202e-137	0.261249	0.653	0.609	9.24534e-134	0	CYFIP2
ZC3HAV1	1.08667e-132	0.380714	0.834	0.813	6.35051e-129	0	ZC3HAV1
CD28	1.32262e-132	0.512917	0.569	0.516	7.72939e-129	0	CD28
UBALD2	2.24453e-132	0.446796	0.787	0.784	1.3117e-128	0	UBALD2
USP36	4.5372e-131	0.374467	0.773	0.742	2.65154e-127	0	USP36
RSRP1	5.20789e-121	0.313276	0.898	0.902	3.04349e-117	0	RSRP1
CDC42SE2	5.1738e-120	0.429842	0.693	0.679	3.02357e-116	0	CDC42SE2
RASGRP1	3.53384e-118	0.320349	0.638	0.62	2.06518e-114	0	RASGRP1
GPRIN3	5.86321e-116	0.364427	0.649	0.628	3.42646e-112	0	GPRIN3
ZAP70	2.59037e-115	0.319749	0.623	0.658	1.51381e-111	0	ZAP70
TSPYL2	4.50877e-114	0.506423	0.812	0.832	2.63492e-110	0	TSPYL2
H2AFZ	1.76868e-108	0.404893	0.923	0.902	1.03362e-104	0	H2AFZ
RASAL3	4.18913e-108	0.276993	0.627	0.595	2.44813e-104	0	RASAL3
MT1E	7.74602e-107	0.340648	0.901	0.869	4.52677e-103	0	MT1E
PDE4D	8.72323e-106	0.275103	0.698	0.665	5.09785e-102	0	PDE4D
PSMB9	1.23495e-103	0.321415	0.819	0.796	7.21704e-100	0	PSMB9
STAT3	3.47881e-101	0.418157	0.789	0.807	2.03302e-97	0	STAT3
BIRC3	5.39812e-100	0.435003	0.724	0.753	3.15466e-96	0	BIRC3
TIGIT	3.18214e-97	0.415661	0.583	0.528	1.85964e-93	0	TIGIT
AC016831.5	5.09101e-96	0.495007	0.749	0.771	2.97519e-92	0	AC016831.5
LDHB	1.4142e-95	0.310215	0.799	0.819	8.26457e-92	0	LDHB
OCIAD2	2.59422e-94	0.287212	0.634	0.538	1.51606e-90	0	OCIAD2
TAGAP	9.07205e-94	0.420875	0.677	0.728	5.3017e-90	0	TAGAP
PLK3	4.68177e-92	0.388273	0.857	0.833	2.73603e-88	0	PLK3
ARID4B	5.20042e-92	0.381322	0.788	0.766	3.03912e-88	0	ARID4B
WIPF1	1.17072e-91	0.277037	0.782	0.785	6.84169e-88	0	WIPF1
2021-09-06	1.50292e-91	0.514158	0.701	0.767	8.78309e-88	0	2021-09-06
DEF6	4.80829e-91	0.292416	0.65	0.632	2.80997e-87	0	DEF6
ARL6IP5	1.46807e-90	0.362448	0.882	0.853	8.57942e-87	0	ARL6IP5
PSTPIP1	2.86963e-90	0.260485	0.626	0.618	1.67701e-86	0	PSTPIP1
TMC6	2.05512e-89	0.310001	0.69	0.637	1.20101e-85	0	TMC6
ARL4A	2.16325e-80	0.301527	0.798	0.772	1.2642e-76	0	ARL4A
BCL2	6.60062e-79	0.375853	0.671	0.69	3.8574e-75	0	BCL2
PLP2	4.40724e-76	0.361164	0.796	0.778	2.57559e-72	0	PLP2
MBP	1.43551e-75	0.305083	0.744	0.718	8.38911e-72	0	MBP
PPP1CB	1.50664e-74	0.36623	0.847	0.826	8.80483e-71	0	PPP1CB
KLF2	3.07791e-65	0.389658	0.798	0.829	1.79873e-61	0	KLF2
MT1G	5.08142e-65	0.28091	0.853	0.802	2.96958e-61	0	MT1G
SIAH2	1.08969e-62	0.318421	0.704	0.701	6.36817e-59	0	SIAH2
CD47	8.26593e-60	0.274253	0.806	0.766	4.83061e-56	0	CD47
SELL	1.6307e-54	0.450936	0.578	0.575	9.52979e-51	0	SELL
LEF1	1.10409e-53	0.260395	0.428	0.547	6.45229e-50	0	LEF1
ARHGEF1	3.25227e-53	0.311969	0.682	0.709	1.90063e-49	0	ARHGEF1
MYBL1	4.47576e-51	0.267179	0.568	0.564	2.61563e-47	0	MYBL1
GCC2	5.23015e-49	0.296348	0.759	0.717	3.0565e-45	0	GCC2
CNN2	6.28517e-47	0.254228	0.802	0.761	3.67305e-43	0	CNN2
JPT1	2.72631e-46	0.306623	0.802	0.818	1.59326e-42	0	JPT1
PRRC2C	4.18734e-44	0.304551	0.84	0.846	2.44708e-40	0	PRRC2C
FAM107B	3.13253e-43	0.324993	0.71	0.717	1.83065e-39	0	FAM107B
CLK1	7.68556e-41	0.30671	0.819	0.816	4.49144e-37	0	CLK1
PRDM1	4.77647e-35	0.463942	0.603	0.629	2.79137e-31	0	PRDM1
RTKN2	2.72445e-31	0.475425	0.507	0.407	1.59217e-27	0	RTKN2
GLIPR1	5.68483e-31	0.281879	0.744	0.786	3.32222e-27	0	GLIPR1
ATM	6.22062e-29	0.276797	0.707	0.706	3.63533e-25	0	ATM
PIM2	5.1803e-26	0.362927	0.606	0.648	3.02737e-22	0	PIM2
MAF	1.14455e-25	0.260584	0.657	0.652	6.68877e-22	0	MAF
HMGB2	5.49636e-24	0.260081	0.659	0.648	3.21207e-20	0	HMGB2
TLE4	3.08795e-20	0.250815	0.77	0.759	1.8046e-16	0	TLE4
TCF7	7.53115e-19	0.300491	0.518	0.641	4.4012e-15	0	TCF7
IKZF3	5.65391e-18	0.258528	0.543	0.514	3.30415e-14	0	IKZF3
BAZ1A	3.26561e-16	0.264074	0.739	0.749	1.90843e-12	0	BAZ1A
ANKRD44	4.07111e-16	0.266327	0.627	0.669	2.37916e-12	0	ANKRD44
BATF	8.35109e-16	0.670186	0.529	0.568	4.88038e-12	0	BATF
KMT2E	3.02311e-13	0.252255	0.765	0.81	1.7667e-09	0	KMT2E
CORO1B	5.15492e-13	0.253395	0.728	0.715	3.01253e-09	0	CORO1B
CYTH1	1.71429e-08	0.251804	0.65	0.679	0.000100183	0	CYTH1
AHNAK	6.91746e-08	0.283762	0.82	0.843	0.000404256	0	AHNAK
TMEM173	0.000446375	0.254783	0.681	0.711	1	0	TMEM173
TNFRSF25	0.00131217	0.314741	0.484	0.562	1	0	TNFRSF25
MCUB	0.00936765	0.265787	0.633	0.732	1	0	MCUB
CCL5	0	1.98578	0.99	0.825	0	1	CCL5
GZMK1	0	1.85603	0.836	0.67	0	1	GZMK
GZMA1	0	1.6365	0.968	0.789	0	1	GZMA
CCL4	0	1.61317	0.968	0.891	0	1	CCL4
CD8A	0	1.53586	0.885	0.709	0	1	CD8A
TUBA4A1	0	1.53552	0.941	0.757	0	1	TUBA4A
CD8B	0	1.37059	0.871	0.658	0	1	CD8B
CXCR41	0	1.35658	0.983	0.842	0	1	CXCR4
TRAC1	0	1.26038	0.888	0.726	0	1	TRAC
SLA1	0	1.22539	0.825	0.717	0	1	SLA
PTPRC1	0	1.21135	0.938	0.853	0	1	PTPRC
CST7	0	1.20912	0.915	0.79	0	1	CST7
CCL4L2	0	1.20739	0.901	0.885	0	1	CCL4L2
CD3E1	0	1.19703	0.901	0.718	0	1	CD3E
IL321	0	1.19075	0.987	0.822	0	1	IL32
CD3D1	0	1.15516	0.901	0.718	0	1	CD3D
TRBC21	0	1.15505	0.857	0.699	0	1	TRBC2
DUSP21	0	1.13082	0.972	0.882	0	1	DUSP2
TRBC11	0	1.1233	0.812	0.674	0	1	TRBC1
ZFP36L21	0	1.10175	0.981	0.927	0	1	ZFP36L2
GZMM1	0	1.09101	0.828	0.652	0	1	GZMM
CD21	0	1.04757	0.79	0.688	0	1	CD2
RUNX31	0	1.03706	0.843	0.779	0	1	RUNX3
CD3G1	0	1.01683	0.836	0.737	0	1	CD3G
PPP2R5C1	0	1.00865	0.87	0.754	0	1	PPP2R5C
XCL2	0	1.00364	0.816	0.675	0	1	XCL2
TSC22D31	0	0.993195	0.973	0.924	0	1	TSC22D3
HCST	0	0.991927	0.913	0.838	0	1	HCST
MT1E1	0	0.980454	0.907	0.869	0	1	MT1E
APOBEC3G	0	0.975325	0.847	0.646	0	1	APOBEC3G
CD521	0	0.960944	0.861	0.741	0	1	CD52
ACAP11	0	0.960851	0.8	0.693	0	1	ACAP1
IFNG	0	0.959732	0.737	0.72	0	1	IFNG
CORO1A1	0	0.958254	0.891	0.825	0	1	CORO1A
SRSF71	0	0.942403	0.949	0.904	0	1	SRSF7
STK41	0	0.906108	0.836	0.76	0	1	STK4
EVL1	0	0.898174	0.829	0.759	0	1	EVL
TRGC2	0	0.895161	0.756	0.719	0	1	TRGC2
NKG7	0	0.891435	0.943	0.81	0	1	NKG7
LCK1	0	0.880778	0.798	0.653	0	1	LCK
RGCC1	0	0.878038	0.912	0.842	0	1	RGCC
GZMH	0	0.855293	0.837	0.741	0	1	GZMH
BTG11	0	0.846024	0.994	0.966	0	1	BTG1
TGFB11	0	0.843492	0.906	0.855	0	1	TGFB1
SYTL31	0	0.833181	0.783	0.661	0	1	SYTL3
MT2A1	0	0.813428	0.997	0.994	0	1	MT2A
CEMIP21	0	0.804443	0.792	0.697	0	1	CEMIP2
MT1X1	0	0.803439	0.968	0.913	0	1	MT1X
LINC018711	0	0.796952	0.701	0.659	0	1	LINC01871
FYB11	0	0.787274	0.808	0.767	0	1	FYB1
ARHGAP91	0	0.783014	0.81	0.648	0	1	ARHGAP9
FNBP11	0	0.77649	0.826	0.758	0	1	FNBP1
ISG201	0	0.775002	0.8	0.733	0	1	ISG20
AC044849.11	0	0.770884	0.758	0.646	0	1	AC044849.1
ARHGDIB1	0	0.755962	0.927	0.882	0	1	ARHGDIB
SH2D1A	0	0.748056	0.662	0.633	0	1	SH2D1A
RSRP11	0	0.742	0.921	0.9	0	1	RSRP1
UBE2S1	0	0.741147	0.919	0.92	0	1	UBE2S
CYTIP1	0	0.739989	0.782	0.756	0	1	CYTIP
CD481	0	0.736223	0.793	0.723	0	1	CD48
CD691	0	0.727899	0.879	0.787	0	1	CD69
COTL1	0	0.72556	0.85	0.81	0	1	COTL1
HLA-A1	0	0.705614	0.996	0.978	0	1	HLA-A
IL2RG1	0	0.704561	0.833	0.774	0	1	IL2RG
PTPN221	0	0.699991	0.761	0.705	0	1	PTPN22
STK17A1	0	0.698229	0.773	0.687	0	1	STK17A
HLA-C1	0	0.6968	0.992	0.973	0	1	HLA-C
MT1F1	0	0.692816	0.775	0.672	0	1	MT1F
CLEC2D1	0	0.690454	0.735	0.646	0	1	CLEC2D
AKNA	0	0.688569	0.752	0.7	0	1	AKNA
ICOS1	0	0.68139	0.728	0.624	0	1	ICOS
CD71	0	0.678329	0.793	0.737	0	1	CD7
LSP11	0	0.674889	0.806	0.767	0	1	LSP1
TENT5C1	0	0.671084	0.785	0.666	0	1	TENT5C
CD961	0	0.665632	0.667	0.58	0	1	CD96
RGS11	0	0.663829	0.854	0.855	0	1	RGS1
RNF1251	0	0.66252	0.739	0.69	0	1	RNF125
ZNF3311	0	0.653314	0.879	0.869	0	1	ZNF331
JUND1	0	0.652004	0.997	0.994	0	1	JUND
LCP1	0	0.646002	0.847	0.794	0	1	LCP1
SAMD3	0	0.63189	0.77	0.708	0	1	SAMD3
B2M1	0	0.631508	1	0.998	0	1	B2M
CREM1	0	0.629753	0.921	0.916	0	1	CREM
HLA-B1	0	0.625452	0.996	0.981	0	1	HLA-B
PTPN71	0	0.616053	0.78	0.728	0	1	PTPN7
OASL	0	0.614103	0.815	0.692	0	1	OASL
GPR1711	0	0.613018	0.802	0.645	0	1	GPR171
PYHIN1	0	0.612569	0.691	0.612	0	1	PYHIN1
ADGRE51	0	0.610009	0.812	0.749	0	1	ADGRE5
GNG21	0	0.607171	0.773	0.732	0	1	GNG2
KLRD1	0	0.60669	0.815	0.683	0	1	KLRD1
CD2471	0	0.60153	0.717	0.665	0	1	CD247
ALOX5AP	0	0.590914	0.885	0.822	0	1	ALOX5AP
MATK	0	0.582752	0.778	0.646	0	1	MATK
DNAJA11	0	0.575981	0.972	0.969	0	1	DNAJA1
CD61	0	0.574855	0.696	0.689	0	1	CD6
PRKCH1	0	0.566713	0.726	0.585	0	1	PRKCH
SH3BGRL31	0	0.552217	0.964	0.956	0	1	SH3BGRL3
RPS31	0	0.547209	0.993	0.982	0	1	RPS3
LAG3	0	0.529914	0.72	0.709	0	1	LAG3
RPS271	0	0.525158	0.999	0.997	0	1	RPS27
TMSB4X1	0	0.519904	0.999	0.992	0	1	TMSB4X
SH2D2A1	0	0.511365	0.758	0.684	0	1	SH2D2A
RPL281	0	0.506384	0.997	0.993	0	1	RPL28
IKZF31	0	0.491011	0.665	0.504	0	1	IKZF3
RASAL31	0	0.490105	0.682	0.591	0	1	RASAL3
DOK21	0	0.460618	0.793	0.773	0	1	DOK2
H3F3B1	0	0.448375	0.994	0.991	0	1	H3F3B
PTTG11	0	0.448353	0.768	0.667	0	1	PTTG1
RHOF	0	0.431114	0.747	0.649	0	1	RHOF
HLA-E1	0	0.405516	0.936	0.946	0	1	HLA-E
CXCR31	0	0.40131	0.653	0.521	0	1	CXCR3
AC004687.1	0	0.400931	0.803	0.736	0	1	AC004687.1
GPR174	0	0.347596	0.651	0.509	0	1	GPR174
SIT11	0	0.343745	0.679	0.587	0	1	SIT1
ATP8A1	0	0.322235	0.685	0.523	0	1	ATP8A1
HRASLS2	0	0.320747	0.662	0.521	0	1	HRASLS2
PRF1	0	0.315242	0.786	0.694	0	1	PRF1
MALAT11	0	0.313543	1	0.999	0	1	MALAT1
LINC01934	0	0.310717	0.66	0.52	0	1	LINC01934
KLRG1	0	0.27555	0.714	0.595	0	1	KLRG1
SLAMF7	0	0.262213	0.718	0.613	0	1	SLAMF7
FCRL6	0	0.25546	0.775	0.616	0	1	FCRL6
EMB1	9.5709e-306	0.520323	0.709	0.638	5.59323e-302	1	EMB
NR4A2	6.39368e-303	0.52874	0.948	0.947	3.73647e-299	1	NR4A2
ITM2A1	3.79018e-301	0.704398	0.752	0.715	2.21498e-297	1	ITM2A
BCL11B1	4.88907e-300	0.538908	0.639	0.541	2.85717e-296	1	BCL11B
ARL4C1	1.01882e-299	0.692777	0.821	0.83	5.95401e-296	1	ARL4C
ELF11	1.01607e-296	0.694634	0.843	0.812	5.93794e-293	1	ELF1
CRTAM	4.54032e-295	1.12807	0.636	0.596	2.65337e-291	1	CRTAM
RPS191	2.1931e-292	0.277684	0.984	0.984	1.28165e-288	1	RPS19
RAC21	1.68517e-288	0.50013	0.804	0.767	9.84813e-285	1	RAC2
LAT1	1.09583e-281	0.573145	0.713	0.694	6.40404e-278	1	LAT
GRAP2	3.99741e-275	0.29418	0.648	0.581	2.33609e-271	1	GRAP2
SCML4	7.18229e-273	0.374097	0.626	0.536	4.19733e-269	1	SCML4
ICAM31	8.49676e-273	0.525256	0.744	0.679	4.9655e-269	1	ICAM3
TNFAIP31	1.54891e-271	0.544278	0.902	0.885	9.05186e-268	1	TNFAIP3
RORA1	5.4234e-265	0.495662	0.758	0.674	3.16944e-261	1	RORA
RAB27A	1.19193e-264	0.470689	0.728	0.694	6.96566e-261	1	RAB27A
GBP5	7.30644e-261	0.25071	0.642	0.577	4.26988e-257	1	GBP5
DTHD1	1.33115e-256	0.403973	0.595	0.458	7.77925e-253	1	DTHD1
SP140	3.61171e-254	0.304297	0.665	0.623	2.11069e-250	1	SP140
GMFG1	1.00954e-253	0.571618	0.807	0.757	5.89976e-250	1	GMFG
PSMB91	7.97168e-249	0.609951	0.84	0.794	4.65865e-245	1	PSMB9
LIMD21	2.48508e-239	0.592133	0.753	0.708	1.45228e-235	1	LIMD2
RARRES31	1.40508e-237	0.600766	0.788	0.735	8.21128e-234	1	RARRES3
S1PR41	1.39448e-236	0.258947	0.691	0.609	8.14936e-233	1	S1PR4
ITM2C	1.42291e-236	0.5368	0.735	0.677	8.31549e-233	1	ITM2C
APBB1IP1	6.82152e-235	0.421687	0.72	0.66	3.9865e-231	1	APBB1IP
ITGB2	6.42246e-228	0.459763	0.847	0.839	3.75328e-224	1	ITGB2
SLC38A11	6.87684e-227	0.57301	0.739	0.681	4.01882e-223	1	SLC38A1
SPOCK21	7.27011e-223	0.555858	0.721	0.675	4.24865e-219	1	SPOCK2
BRD1	1.83414e-220	0.353515	0.689	0.603	1.07187e-216	1	BRD1
CLEC2B1	2.91374e-217	0.69078	0.783	0.818	1.70279e-213	1	CLEC2B
ETS11	9.25681e-216	0.670808	0.701	0.639	5.40968e-212	1	ETS1
FAM118A	1.16342e-210	0.308119	0.669	0.589	6.79903e-207	1	FAM118A
TRAF3IP31	2.26058e-209	0.435477	0.686	0.692	1.32108e-205	1	TRAF3IP3
APOBEC3C	9.85288e-206	0.351683	0.738	0.686	5.75802e-202	1	APOBEC3C
DDX51	3.01995e-204	0.306298	0.967	0.983	1.76486e-200	1	DDX5
SKAP11	5.22928e-199	0.518942	0.654	0.603	3.05599e-195	1	SKAP1
AC026979.21	3.70726e-189	0.55321	0.667	0.621	2.16652e-185	1	AC026979.2
TBC1D10C1	1.66201e-184	0.511871	0.627	0.563	9.71278e-181	1	TBC1D10C
CRIP11	3.30011e-182	0.525474	0.839	0.807	1.92859e-178	1	CRIP1
CD371	1.1541e-175	0.354696	0.802	0.828	6.74457e-172	1	CD37
ARHGAP451	3.06444e-174	0.3462	0.726	0.708	1.79086e-170	1	ARHGAP45
CMC1	1.04289e-173	0.444739	0.686	0.615	6.09466e-170	1	CMC1
METRNL	1.24088e-164	0.493798	0.856	0.844	7.25171e-161	1	METRNL
DBF4	1.4264e-163	0.27089	0.71	0.686	8.33586e-160	1	DBF4
DDIT41	5.78434e-162	0.490051	0.822	0.789	3.38037e-158	1	DDIT4
CAMK4	1.25342e-161	0.260652	0.571	0.523	7.32496e-158	1	CAMK4
HSP90AA1	5.82995e-161	0.344038	0.991	0.991	3.40702e-157	1	HSP90AA1
IL2RB	7.50458e-161	0.262633	0.631	0.619	4.38568e-157	1	IL2RB
LYAR	4.59887e-156	0.456057	0.68	0.657	2.68758e-152	1	LYAR
BTN3A2	2.04317e-154	0.410888	0.717	0.654	1.19403e-150	1	BTN3A2
RNF166	1.01666e-153	0.385359	0.712	0.663	5.94133e-150	1	RNF166
REL	4.03949e-146	0.382585	0.907	0.918	2.36068e-142	1	REL
ISG151	1.25736e-144	0.368447	0.848	0.809	7.34803e-141	1	ISG15
DOCK81	2.19965e-144	0.400195	0.72	0.697	1.28547e-140	1	DOCK8
GPSM31	3.5706e-143	0.459852	0.778	0.777	2.08666e-139	1	GPSM3
SH3BP1	5.01599e-142	0.257102	0.68	0.638	2.93135e-138	1	SH3BP1
TAGAP1	8.00943e-140	0.641754	0.686	0.726	4.68071e-136	1	TAGAP
EOMES	1.78526e-136	0.317876	0.577	0.571	1.04331e-132	1	EOMES
EZR1	3.30666e-136	0.396355	0.844	0.825	1.93241e-132	1	EZR
CDC42SE21	4.61952e-132	0.577762	0.695	0.679	2.69965e-128	1	CDC42SE2
S100A41	4.53746e-131	0.413432	0.893	0.904	2.65169e-127	1	S100A4
ITGAL	1.04959e-130	0.425329	0.66	0.69	6.13378e-127	1	ITGAL
ZC3HAV11	4.36704e-123	0.512341	0.822	0.814	2.5521e-119	1	ZC3HAV1
CYBA	4.83871e-123	0.266956	0.936	0.943	2.82774e-119	1	CYBA
GABARAPL1	9.81969e-123	0.528821	0.81	0.785	5.73863e-119	1	GABARAPL1
SAMSN11	1.30841e-122	0.420158	0.799	0.845	7.64637e-119	1	SAMSN1
CD531	1.49285e-122	0.385464	0.798	0.813	8.7242e-119	1	CD53
ANXA11	2.2966e-121	0.521306	0.905	0.906	1.34213e-117	1	ANXA1
H2AFZ1	1.90515e-120	0.534988	0.91	0.904	1.11337e-116	1	H2AFZ
SLA2	4.19063e-119	0.314244	0.59	0.569	2.44901e-115	1	SLA2
STAT41	1.33788e-117	0.481188	0.641	0.671	7.81859e-114	1	STAT4
PSTPIP11	4.49625e-117	0.511904	0.618	0.619	2.62761e-113	1	PSTPIP1
GIMAP71	3.73404e-116	0.322774	0.619	0.559	2.18217e-112	1	GIMAP7
SAMD9	7.35527e-116	0.325358	0.706	0.697	4.29842e-112	1	SAMD9
TNFRSF1B1	9.48567e-116	0.477087	0.76	0.783	5.54342e-112	1	TNFRSF1B
CD99	2.01825e-115	0.495635	0.871	0.853	1.17946e-111	1	CD99
PIK3IP11	1.2181e-114	0.598987	0.67	0.685	7.11859e-111	1	PIK3IP1
IQGAP21	7.08425e-114	0.298105	0.691	0.649	4.14004e-110	1	IQGAP2
EVI2A1	1.24639e-112	0.324706	0.702	0.709	7.2839e-109	1	EVI2A
MIAT1	6.08355e-111	0.333417	0.609	0.584	3.55523e-107	1	MIAT
MCL11	1.20009e-109	0.390956	0.938	0.961	7.01331e-106	1	MCL1
CBLB	2.90771e-109	0.469125	0.621	0.584	1.69926e-105	1	CBLB
JPT11	4.61782e-105	0.465698	0.82	0.816	2.69866e-101	1	JPT1
CD441	3.58456e-99	0.378719	0.853	0.896	2.09481e-95	1	CD44
HLA-F1	5.59961e-96	0.520254	0.668	0.662	3.27241e-92	1	HLA-F
FMNL11	1.7839e-93	0.394183	0.741	0.769	1.04251e-89	1	FMNL1
GYPC1	3.27643e-92	0.479274	0.775	0.778	1.91475e-88	1	GYPC
DIP2A	1.75272e-91	0.291303	0.668	0.605	1.02429e-87	1	DIP2A
C12orf75	3.90159e-90	0.308065	0.756	0.716	2.28009e-86	1	C12orf75
IKZF11	7.81029e-90	0.539586	0.656	0.687	4.56434e-86	1	IKZF1
TRAT11	1.74697e-89	0.394798	0.574	0.597	1.02093e-85	1	TRAT1
BCAS21	9.04342e-86	0.430216	0.825	0.817	5.28497e-82	1	BCAS2
ABHD17A	9.56649e-85	0.412871	0.74	0.712	5.59066e-81	1	ABHD17A
ZAP701	5.34409e-84	0.410964	0.608	0.658	3.12309e-80	1	ZAP70
RHOH1	5.63647e-82	0.558291	0.644	0.717	3.29395e-78	1	RHOH
SPN	2.76179e-73	0.283585	0.654	0.682	1.61399e-69	1	SPN
BIN21	1.18827e-72	0.46038	0.651	0.706	6.94426e-69	1	BIN2
JUN	2.46547e-72	0.264802	0.943	0.947	1.44082e-68	1	JUN
ARHGAP4	7.35941e-72	0.278572	0.699	0.677	4.30084e-68	1	ARHGAP4
SUN2	5.70858e-71	0.390056	0.736	0.703	3.33609e-67	1	SUN2
GPR65	1.0454e-70	0.278219	0.729	0.795	6.10929e-67	1	GPR65
LYST	9.34189e-70	0.3292	0.67	0.657	5.4594e-66	1	LYST
IFITM11	1.31713e-69	0.27486	0.773	0.757	7.69729e-66	1	IFITM1
TTC39C1	6.79888e-66	0.265452	0.615	0.62	3.97327e-62	1	TTC39C
LBH	2.15668e-64	0.371468	0.677	0.664	1.26037e-60	1	LBH
FABP5	2.17358e-64	0.37768	0.78	0.767	1.27024e-60	1	FABP5
ANKRD441	3.54342e-62	0.404115	0.65	0.666	2.07077e-58	1	ANKRD44
SMAP21	1.40995e-61	0.344077	0.741	0.737	8.23976e-58	1	SMAP2
GATA31	4.0118e-61	0.252604	0.606	0.537	2.3445e-57	1	GATA3
ARPC2	1.33716e-59	0.29562	0.904	0.93	7.81436e-56	1	ARPC2
BIN1	3.69814e-59	0.260221	0.705	0.647	2.16119e-55	1	BIN1
PTGER41	7.27086e-58	0.435536	0.697	0.748	4.24909e-54	1	PTGER4
WIPF11	1.24115e-57	0.463988	0.723	0.79	7.25327e-54	1	WIPF1
GLIPR11	2.91149e-56	0.287255	0.765	0.783	1.70148e-52	1	GLIPR1
STK10	1.89774e-54	0.334638	0.643	0.66	1.10904e-50	1	STK10
EVI2B1	2.11757e-53	0.398303	0.68	0.713	1.23751e-49	1	EVI2B
KIAA15511	3.45423e-50	0.559357	0.643	0.688	2.01865e-46	1	KIAA1551
RBM39	4.58589e-50	0.369274	0.832	0.871	2.67999e-46	1	RBM39
AC016831.51	5.23808e-50	0.426109	0.755	0.77	3.06114e-46	1	AC016831.5
HIST1H4C	5.99678e-50	0.410317	0.733	0.711	3.50452e-46	1	HIST1H4C
ZEB2	1.36659e-49	0.425142	0.781	0.819	7.98637e-46	1	ZEB2
TC2N1	1.38052e-49	0.425521	0.607	0.643	8.06773e-46	1	TC2N
SLC7A5	2.78349e-49	0.368671	0.757	0.788	1.62667e-45	1	SLC7A5
RASGRP11	1.73483e-46	0.359568	0.597	0.624	1.01383e-42	1	RASGRP1
STK17B1	2.05295e-46	0.474708	0.701	0.772	1.19975e-42	1	STK17B
SMCHD11	1.02512e-45	0.417047	0.687	0.707	5.9908e-42	1	SMCHD1
GRK2	7.93485e-45	0.324278	0.746	0.729	4.63712e-41	1	GRK2
ABRACL1	2.09222e-44	0.341081	0.697	0.699	1.2227e-40	1	ABRACL
RNF2131	3.00008e-43	0.409782	0.762	0.765	1.75325e-39	1	RNF213
MYO1G	7.83507e-42	0.300105	0.635	0.657	4.57882e-38	1	MYO1G
PIK3R11	2.82633e-40	0.492693	0.662	0.697	1.65171e-36	1	PIK3R1
PDE4B1	1.50977e-38	0.321852	0.745	0.785	8.82311e-35	1	PDE4B
MBP1	2.41315e-38	0.347947	0.706	0.722	1.41024e-34	1	MBP
MYADM	5.79278e-36	0.415997	0.832	0.836	3.3853e-32	1	MYADM
DEF61	1.11217e-35	0.251337	0.625	0.635	6.4995e-32	1	DEF6
AC025164.11	1.09658e-34	0.275268	0.604	0.608	6.40839e-31	1	AC025164.1
IRF1	2.6328e-33	0.288538	0.819	0.858	1.53861e-29	1	IRF1
APMAP	1.54615e-32	0.301753	0.735	0.742	9.03571e-29	1	APMAP
ARHGEF11	5.23745e-32	0.415453	0.662	0.711	3.06077e-28	1	ARHGEF1
CD51	2.47467e-31	0.266004	0.523	0.499	1.4462e-27	1	CD5
AC243960.11	1.4308e-30	0.308602	0.584	0.657	8.36158e-27	1	AC243960.1
STMN1	6.05618e-30	0.27518	0.755	0.686	3.53923e-26	1	STMN1
KANSL1	8.54476e-30	0.303485	0.692	0.682	4.99356e-26	1	KANSL1
IL10RA	2.18303e-29	0.314877	0.52	0.694	1.27576e-25	1	IL10RA
ID2	2.34872e-28	0.341323	0.85	0.854	1.37259e-24	1	ID2
AC058791.11	7.53728e-27	0.312349	0.56	0.709	4.40478e-23	1	AC058791.1
FOSL2	1.29029e-26	0.318601	0.868	0.865	7.54047e-23	1	FOSL2
TIGIT1	4.13372e-26	0.435603	0.524	0.535	2.41575e-22	1	TIGIT
KMT2E1	8.86819e-26	0.390474	0.767	0.809	5.18257e-22	1	KMT2E
GABPB1-AS1	2.98616e-25	0.348007	0.674	0.664	1.74511e-21	1	GABPB1-AS1
BIRC31	3.32133e-25	0.272659	0.75	0.75	1.94098e-21	1	BIRC3
NKTR	2.92403e-24	0.402387	0.72	0.752	1.70881e-20	1	NKTR
TSPYL21	7.25879e-24	0.554178	0.723	0.84	4.24204e-20	1	TSPYL2
IDS1	1.11781e-23	0.426709	0.773	0.837	6.53248e-20	1	IDS
ARHGAP30	2.61098e-23	0.305765	0.619	0.656	1.52586e-19	1	ARHGAP30
PTPN4	1.78916e-22	0.284003	0.572	0.596	1.04559e-18	1	PTPN4
IL7R1	3.86707e-21	0.263059	0.528	0.68	2.25992e-17	1	IL7R
MCUB1	4.2738e-21	0.28471	0.707	0.723	2.49761e-17	1	MCUB
ZNF8311	8.88221e-21	0.415666	0.523	0.591	5.19076e-17	1	ZNF831
USP361	1.33628e-18	0.374778	0.712	0.748	7.80923e-15	1	USP36
SOCS11	2.79452e-18	0.415614	0.649	0.715	1.63312e-14	1	SOCS1
SIGIRR	3.98048e-18	0.31833	0.704	0.705	2.3262e-14	1	SIGIRR
IDH2	5.35702e-18	0.282981	0.683	0.679	3.13064e-14	1	IDH2
CHST12	2.80794e-17	0.253776	0.656	0.684	1.64096e-13	1	CHST12
WNK1	1.7855e-15	0.268564	0.762	0.741	1.04345e-11	1	WNK1
GCC21	5.10867e-15	0.403206	0.692	0.725	2.9855e-11	1	GCC2
OCIAD21	2.45017e-13	0.254358	0.577	0.546	1.43188e-09	1	OCIAD2
PRKCB	7.4643e-13	0.270612	0.616	0.696	4.36213e-09	1	PRKCB
TMC61	3.53563e-12	0.331301	0.619	0.645	2.06622e-08	1	TMC6
ATM1	4.89526e-12	0.370379	0.669	0.71	2.86079e-08	1	ATM
PGK11	1.04098e-11	0.286132	0.842	0.858	6.08349e-08	1	PGK1
ITGA4	4.75178e-11	0.391642	0.598	0.673	2.77694e-07	1	ITGA4
CD271	8.75255e-11	0.396854	0.505	0.535	5.11499e-07	1	CD27
PCSK7	8.8683e-11	0.324114	0.654	0.664	5.18264e-07	1	PCSK7
CLK11	1.9214e-10	0.350981	0.779	0.82	1.12287e-06	1	CLK1
FAM49B	4.39877e-10	0.273445	0.705	0.741	2.57064e-06	1	FAM49B
BTG3	3.08246e-09	0.252504	0.695	0.781	1.80139e-05	1	BTG3
TCF71	2.42195e-08	0.257038	0.546	0.636	0.000141539	1	TCF7
ANKRD121	1.13886e-07	0.302226	0.76	0.814	0.000665547	1	ANKRD12
RBM25	8.88707e-07	0.264736	0.71	0.818	0.0051936	1	RBM25
FKBP51	2.01379e-06	0.284533	0.596	0.593	0.0117686	1	FKBP5
CCND31	3.31175e-06	0.342712	0.638	0.704	0.0193539	1	CCND3
PRRC2C1	5.59134e-06	0.305424	0.805	0.849	0.0326758	1	PRRC2C
DNAJC1	1.21452e-05	0.252042	0.69	0.705	0.0709768	1	DNAJC1
AES1	3.22834e-05	0.272521	0.766	0.835	0.188664	1	AES
PLK31	5.26865e-05	0.313363	0.795	0.839	0.3079	1	PLK3
CELF2	5.83544e-05	0.283299	0.69	0.774	0.341023	1	CELF2
LPIN1	0.000499116	0.268634	0.552	0.62	1	1	LPIN1
MYO1F	0.00109482	0.287245	0.616	0.695	1	1	MYO1F
PRPF38B1	0.00250748	0.311788	0.696	0.807	1	1	PRPF38B
C1QB	0	2.63576	0.998	0.751	0	2	C1QB
C1QA	0	2.62191	0.999	0.785	0	2	C1QA
SELENOP	0	2.37195	0.987	0.757	0	2	SELENOP
F13A1	0	2.19192	0.966	0.701	0	2	F13A1
RNASE1	0	2.14008	0.933	0.63	0	2	RNASE1
C1QC	0	2.09973	0.994	0.715	0	2	C1QC
CD14	0	1.97725	0.99	0.728	0	2	CD14
FOLR2	0	1.9279	0.952	0.614	0	2	FOLR2
MS4A7	0	1.91914	0.97	0.688	0	2	MS4A7
STAB1	0	1.9132	0.975	0.762	0	2	STAB1
CCL3	0	1.86962	0.987	0.88	0	2	CCL3
PLTP	0	1.7849	0.947	0.71	0	2	PLTP
MS4A4A	0	1.75386	0.957	0.563	0	2	MS4A4A
CD163	0	1.73691	0.953	0.678	0	2	CD163
CTSB	0	1.73683	0.994	0.759	0	2	CTSB
LGMN	0	1.69535	0.897	0.647	0	2	LGMN
CD74	0	1.67199	1	0.945	0	2	CD74
CTSZ	0	1.62749	0.989	0.776	0	2	CTSZ
MS4A6A	0	1.61869	0.986	0.752	0	2	MS4A6A
HLA-DRA	0	1.60411	1	0.927	0	2	HLA-DRA
SLCO2B1	0	1.60195	0.949	0.667	0	2	SLCO2B1
FCGR2A	0	1.58258	0.979	0.764	0	2	FCGR2A
CCL3L1	0	1.57498	0.987	0.886	0	2	CCL3L1
FCGR3A	0	1.5559	0.983	0.792	0	2	FCGR3A
CXCL8	0	1.55272	0.99	0.857	0	2	CXCL8
CD68	0	1.54041	0.976	0.669	0	2	CD68
ABL2	0	1.53175	0.961	0.781	0	2	ABL2
FTL	0	1.51063	1	0.995	0	2	FTL
C5AR1	0	1.5009	0.972	0.694	0	2	C5AR1
TYROBP	0	1.49759	0.996	0.807	0	2	TYROBP
CSF1R	0	1.48268	0.958	0.698	0	2	CSF1R
MSR1	0	1.46821	0.95	0.614	0	2	MSR1
HLA-DPA1	0	1.46413	1	0.896	0	2	HLA-DPA1
HMOX1	0	1.46373	0.921	0.692	0	2	HMOX1
HLA-DRB1	0	1.45473	1	0.931	0	2	HLA-DRB1
CTSS	0	1.45357	0.989	0.742	0	2	CTSS
DAB2	0	1.41281	0.941	0.696	0	2	DAB2
PSAP	0	1.39375	0.996	0.845	0	2	PSAP
AIF1	0	1.38822	0.987	0.785	0	2	AIF1
HLA-DPB1	0	1.35294	0.997	0.844	0	2	HLA-DPB1
GRN	0	1.34791	0.986	0.725	0	2	GRN
CXCL2	0	1.34523	0.973	0.838	0	2	CXCL2
NPC2	0	1.34397	0.995	0.776	0	2	NPC2
HLA-DMA	0	1.33014	0.986	0.75	0	2	HLA-DMA
FCGRT	0	1.32519	0.978	0.731	0	2	FCGRT
FCER1G	0	1.32433	0.993	0.786	0	2	FCER1G
CD83	0	1.32052	0.991	0.848	0	2	CD83
KCTD12	0	1.31838	0.953	0.708	0	2	KCTD12
APOE	0	1.29311	0.803	0.599	0	2	APOE
HLA-DQB1	0	1.27392	0.984	0.752	0	2	HLA-DQB1
CTSL	0	1.26642	0.947	0.749	0	2	CTSL
TNF	0	1.26524	0.919	0.805	0	2	TNF
TMEM176B	0	1.24067	0.965	0.726	0	2	TMEM176B
CTSD	0	1.23449	0.986	0.836	0	2	CTSD
SGK1	0	1.2241	0.965	0.754	0	2	SGK1
SLC16A10	0	1.22034	0.887	0.698	0	2	SLC16A10
HBEGF	0	1.20772	0.923	0.714	0	2	HBEGF
NAMPT	0	1.18958	0.988	0.834	0	2	NAMPT
CCL4L21	0	1.16369	0.963	0.88	0	2	CCL4L2
MAFB	0	1.15568	0.931	0.769	0	2	MAFB
MAF1	0	1.15375	0.918	0.632	0	2	MAF
PLAUR	0	1.14748	0.973	0.81	0	2	PLAUR
CYBB	0	1.12849	0.914	0.698	0	2	CYBB
C3AR1	0	1.12268	0.918	0.687	0	2	C3AR1
SOD2	0	1.12023	0.985	0.82	0	2	SOD2
FGL2	0	1.09011	0.896	0.664	0	2	FGL2
GPR183	0	1.08523	0.961	0.772	0	2	GPR183
GLUL	0	1.08031	0.974	0.801	0	2	GLUL
THBD	0	1.07764	0.834	0.611	0	2	THBD
HLA-DMB	0	1.07563	0.938	0.754	0	2	HLA-DMB
MPEG1	0	1.06911	0.885	0.759	0	2	MPEG1
PLD3	0	1.06628	0.92	0.726	0	2	PLD3
IER3	0	1.05592	0.994	0.839	0	2	IER3
ADAP2	0	1.03567	0.896	0.654	0	2	ADAP2
CST3	0	1.02818	0.999	0.883	0	2	CST3
CFD	0	1.0216	0.936	0.707	0	2	CFD
SLC40A1	0	1.01254	0.825	0.56	0	2	SLC40A1
CPVL	0	1.00216	0.941	0.702	0	2	CPVL
EGR1	0	1.00195	0.985	0.875	0	2	EGR1
HLA-DQA1	0	0.990651	0.918	0.747	0	2	HLA-DQA1
CXCL16	0	0.982873	0.939	0.73	0	2	CXCL16
LAPTM5	0	0.979086	0.992	0.841	0	2	LAPTM5
CTSC	0	0.976158	0.952	0.778	0	2	CTSC
TPP1	0	0.960154	0.926	0.725	0	2	TPP1
CD4	0	0.957913	0.887	0.638	0	2	CD4
FCGR1A	0	0.950655	0.897	0.698	0	2	FCGR1A
MARCKS	0	0.942129	0.98	0.753	0	2	MARCKS
INSIG1	0	0.93734	0.913	0.79	0	2	INSIG1
EIF4E	0	0.936966	0.913	0.75	0	2	EIF4E
RNASE6	0	0.926534	0.9	0.655	0	2	RNASE6
RASGEF1B	0	0.917237	0.925	0.763	0	2	RASGEF1B
CCL41	0	0.90319	0.968	0.892	0	2	CCL4
ETS2	0	0.901119	0.916	0.622	0	2	ETS2
CYB5D1	0	0.895146	0.866	0.733	0	2	CYB5D1
ICAM1	0	0.891689	0.911	0.711	0	2	ICAM1
ACSL1	0	0.882042	0.845	0.651	0	2	ACSL1
KLF61	0	0.881737	0.99	0.916	0	2	KLF6
LCP2	0	0.880391	0.863	0.708	0	2	LCP2
C2	0	0.873775	0.819	0.62	0	2	C2
LUCAT1	0	0.873435	0.873	0.65	0	2	LUCAT1
DSE	0	0.867784	0.899	0.684	0	2	DSE
NRP2	0	0.86213	0.857	0.706	0	2	NRP2
TFRC	0	0.861296	0.794	0.664	0	2	TFRC
TGFBI	0	0.860631	0.909	0.714	0	2	TGFBI
PHACTR1	0	0.860071	0.9	0.763	0	2	PHACTR1
LAIR1	0	0.857686	0.875	0.648	0	2	LAIR1
SPI1	0	0.855051	0.894	0.658	0	2	SPI1
GPNMB	0	0.854178	0.806	0.634	0	2	GPNMB
RBM47	0	0.845477	0.878	0.625	0	2	RBM47
ELL2	0	0.843791	0.908	0.796	0	2	ELL2
CD93	0	0.842172	0.878	0.662	0	2	CD93
NR4A3	0	0.840116	0.909	0.809	0	2	NR4A3
PLEK	0	0.839284	0.904	0.762	0	2	PLEK
THBS1	0	0.833565	0.819	0.714	0	2	THBS1
CREG1	0	0.829173	0.852	0.668	0	2	CREG1
CCR1	0	0.826606	0.817	0.507	0	2	CCR1
FPR1	0	0.82377	0.884	0.652	0	2	FPR1
TRIB1	0	0.817616	0.869	0.667	0	2	TRIB1
LY96	0	0.809441	0.862	0.616	0	2	LY96
CCL2	0	0.808631	0.84	0.695	0	2	CCL2
RGS2	0	0.807153	0.928	0.854	0	2	RGS2
KDM6B	0	0.798842	0.971	0.905	0	2	KDM6B
LIPA	0	0.798041	0.83	0.671	0	2	LIPA
C1orf162	0	0.784671	0.911	0.702	0	2	C1orf162
ASAH1	0	0.782453	0.914	0.711	0	2	ASAH1
CDKN1A	0	0.781232	0.968	0.845	0	2	CDKN1A
SLC25A44	0	0.778948	0.818	0.648	0	2	SLC25A44
FRMD4B	0	0.776205	0.859	0.618	0	2	FRMD4B
ATF3	0	0.771227	0.977	0.818	0	2	ATF3
NR4A21	0	0.77021	0.984	0.944	0	2	NR4A2
FCGR2B	0	0.759973	0.882	0.715	0	2	FCGR2B
IRS2	0	0.755041	0.847	0.694	0	2	IRS2
VMO1	0	0.753996	0.833	0.702	0	2	VMO1
CD84	0	0.752663	0.846	0.683	0	2	CD84
SRGN1	0	0.750878	0.999	0.956	0	2	SRGN
NPL	0	0.741784	0.804	0.509	0	2	NPL
ADM	0	0.738211	0.789	0.621	0	2	ADM
NRP1	0	0.730125	0.843	0.631	0	2	NRP1
TYMP	0	0.727757	0.962	0.813	0	2	TYMP
NCF4	0	0.722506	0.871	0.624	0	2	NCF4
CEBPB	0	0.721002	0.971	0.851	0	2	CEBPB
PTGS2	0	0.716387	0.869	0.68	0	2	PTGS2
RNF130	0	0.712387	0.89	0.685	0	2	RNF130
RGS12	0	0.705774	0.945	0.849	0	2	RGS1
NEAT1	0	0.701707	1	0.974	0	2	NEAT1
OGFRL1	0	0.699565	0.878	0.695	0	2	OGFRL1
CD86	0	0.699075	0.847	0.656	0	2	CD86
KLF4	0	0.698036	0.926	0.761	0	2	KLF4
MGAT1	0	0.694615	0.909	0.77	0	2	MGAT1
TBXAS1	0	0.690754	0.859	0.663	0	2	TBXAS1
VEGFA	0	0.686673	0.843	0.689	0	2	VEGFA
ZNF267	0	0.686262	0.869	0.716	0	2	ZNF267
SH2B3	0	0.685539	0.836	0.687	0	2	SH2B3
IGSF6	0	0.684818	0.77	0.625	0	2	IGSF6
VAMP8	0	0.681267	0.952	0.745	0	2	VAMP8
TNFSF13B	0	0.67926	0.867	0.639	0	2	TNFSF13B
HLA-DOA	0	0.670949	0.849	0.708	0	2	HLA-DOA
NLRP3	0	0.670779	0.785	0.658	0	2	NLRP3
NFKBIZ	0	0.667709	0.947	0.811	0	2	NFKBIZ
SLC15A3	0	0.663909	0.776	0.556	0	2	SLC15A3
RGS10	0	0.661473	0.906	0.722	0	2	RGS10
TLR2	0	0.661439	0.791	0.58	0	2	TLR2
TMEM176A	0	0.659327	0.876	0.702	0	2	TMEM176A
SAT1	0	0.658338	0.995	0.917	0	2	SAT1
DNAJA4	0	0.657987	0.877	0.785	0	2	DNAJA4
CD302	0	0.654657	0.826	0.619	0	2	CD302
HSPA1A	0	0.653773	0.997	0.97	0	2	HSPA1A
ITPR2	0	0.653768	0.823	0.625	0	2	ITPR2
SIGLEC1	0	0.651587	0.76	0.598	0	2	SIGLEC1
FTH1	0	0.649957	1	0.996	0	2	FTH1
PLIN2	0	0.649005	0.881	0.748	0	2	PLIN2
SAMHD1	0	0.643265	0.916	0.746	0	2	SAMHD1
NFKBIA	0	0.642839	0.994	0.924	0	2	NFKBIA
EGR2	0	0.641975	0.781	0.673	0	2	EGR2
ITGAM	0	0.639224	0.806	0.636	0	2	ITGAM
RUNX1	0	0.637552	0.866	0.719	0	2	RUNX1
LPAR6	0	0.636979	0.805	0.594	0	2	LPAR6
EPB41L3	0	0.635941	0.822	0.568	0	2	EPB41L3
LY86	0	0.631304	0.846	0.674	0	2	LY86
RAB31	0	0.630872	0.873	0.734	0	2	RAB31
FNIP2	0	0.629004	0.834	0.651	0	2	FNIP2
ZFHX3	0	0.628697	0.87	0.633	0	2	ZFHX3
IL1B	0	0.628212	0.912	0.827	0	2	IL1B
B3GNT5	0	0.622883	0.767	0.613	0	2	B3GNT5
PLAU	0	0.622735	0.777	0.611	0	2	PLAU
ZFAND5	0	0.620746	0.96	0.886	0	2	ZFAND5
BRI3	0	0.612278	0.941	0.77	0	2	BRI3
TIMP2	0	0.610883	0.935	0.76	0	2	TIMP2
NAIP	0	0.610777	0.803	0.614	0	2	NAIP
2021-03-01	0	0.60901	0.795	0.623	0	2	2021-03-01
APLP2	0	0.607899	0.939	0.744	0	2	APLP2
OTUD1	0	0.602673	0.8	0.673	0	2	OTUD1
APOC1	0	0.600553	0.674	0.5	0	2	APOC1
GK	0	0.596949	0.786	0.594	0	2	GK
TNFAIP2	0	0.596831	0.894	0.706	0	2	TNFAIP2
MAP3K8	0	0.595538	0.904	0.769	0	2	MAP3K8
RASSF4	0	0.595027	0.822	0.565	0	2	RASSF4
DUSP6	0	0.591755	0.797	0.654	0	2	DUSP6
CLEC7A	0	0.590594	0.813	0.671	0	2	CLEC7A
B4GALT1	0	0.590495	0.848	0.718	0	2	B4GALT1
LAMP2	0	0.588616	0.837	0.667	0	2	LAMP2
A2M	0	0.588506	0.919	0.654	0	2	A2M
LYZ	0	0.588338	0.976	0.811	0	2	LYZ
ADA2	0	0.586062	0.783	0.647	0	2	ADA2
LST1	0	0.5854	0.867	0.711	0	2	LST1
FCGR1B	0	0.583423	0.826	0.556	0	2	FCGR1B
FUCA1	0	0.581156	0.764	0.596	0	2	FUCA1
LITAF	0	0.576269	0.972	0.877	0	2	LITAF
ATP1B3	0	0.575057	0.953	0.904	0	2	ATP1B3
VMP1	0	0.574609	0.924	0.807	0	2	VMP1
PLXDC2	0	0.573928	0.882	0.747	0	2	PLXDC2
ARHGAP18	0	0.571839	0.854	0.675	0	2	ARHGAP18
CMTM6	0	0.564481	0.889	0.741	0	2	CMTM6
UNC93B1	0	0.549179	0.809	0.654	0	2	UNC93B1
MXD1	0	0.549019	0.855	0.735	0	2	MXD1
PLXND1	0	0.545974	0.806	0.62	0	2	PLXND1
ZEB21	0	0.545676	0.92	0.808	0	2	ZEB2
FOSB	0	0.543346	0.996	0.959	0	2	FOSB
LYN	0	0.535054	0.833	0.691	0	2	LYN
ITM2B	0	0.533534	0.998	0.936	0	2	ITM2B
PILRA	0	0.532868	0.788	0.606	0	2	PILRA
NABP1	0	0.532716	0.856	0.723	0	2	NABP1
ATP2B1	0	0.532595	0.898	0.77	0	2	ATP2B1
MIR155HG	0	0.532016	0.757	0.718	0	2	MIR155HG
RNASET2	0	0.531743	0.919	0.727	0	2	RNASET2
ARRB2	0	0.52784	0.841	0.703	0	2	ARRB2
NCKAP1L	0	0.525437	0.83	0.733	0	2	NCKAP1L
CR1	0	0.52378	0.716	0.59	0	2	CR1
ACP5	0	0.523633	0.739	0.579	0	2	ACP5
HEXB	0	0.519154	0.869	0.727	0	2	HEXB
RNF144B	0	0.51914	0.7	0.602	0	2	RNF144B
LGALS9	0	0.517588	0.791	0.675	0	2	LGALS9
MEF2C	0	0.515907	0.851	0.708	0	2	MEF2C
HSPH1	0	0.515141	0.964	0.922	0	2	HSPH1
JMJD1C	0	0.514178	0.917	0.782	0	2	JMJD1C
LILRB2	0	0.511456	0.795	0.607	0	2	LILRB2
PPT1	0	0.507519	0.856	0.741	0	2	PPT1
MT-ND2	0	0.505981	1	0.98	0	2	MT-ND2
LILRB4	0	0.500364	0.789	0.596	0	2	LILRB4
PTPRE	0	0.499678	0.844	0.733	0	2	PTPRE
AKR1B1	0	0.499221	0.855	0.698	0	2	AKR1B1
ADAM17	0	0.497806	0.783	0.673	0	2	ADAM17
TUBA1B	0	0.497564	0.986	0.915	0	2	TUBA1B
MNDA	0	0.49742	0.846	0.706	0	2	MNDA
MCOLN1	0	0.49736	0.745	0.602	0	2	MCOLN1
GM2A	0	0.497019	0.756	0.589	0	2	GM2A
SYK	0	0.496216	0.795	0.652	0	2	SYK
AC016831.1	0	0.49515	0.828	0.71	0	2	AC016831.1
PFKFB3	0	0.493191	0.796	0.693	0	2	PFKFB3
LRP1	0	0.492818	0.882	0.747	0	2	LRP1
HCK	0	0.492257	0.801	0.569	0	2	HCK
PYCARD	0	0.491553	0.874	0.677	0	2	PYCARD
IQGAP22	0	0.489713	0.795	0.642	0	2	IQGAP2
CYTH4	0	0.48935	0.756	0.634	0	2	CYTH4
ERO1B	0	0.488214	0.791	0.677	0	2	ERO1B
TUBA1C	0	0.486106	0.887	0.76	0	2	TUBA1C
PTAFR	0	0.485739	0.787	0.582	0	2	PTAFR
TNFAIP32	0	0.483548	0.923	0.884	0	2	TNFAIP3
CPM	0	0.483344	0.767	0.626	0	2	CPM
WWP1	0	0.478752	0.733	0.603	0	2	WWP1
DPYSL2	0	0.478315	0.863	0.712	0	2	DPYSL2
PPP1R15A	0	0.477846	0.995	0.943	0	2	PPP1R15A
FYB12	0	0.475817	0.925	0.759	0	2	FYB1
PHLDA1	0	0.475591	0.857	0.738	0	2	PHLDA1
GATM	0	0.474735	0.719	0.527	0	2	GATM
KLF10	0	0.471537	0.877	0.778	0	2	KLF10
MTSS1	0	0.471294	0.757	0.565	0	2	MTSS1
CSF2RA	0	0.470401	0.808	0.676	0	2	CSF2RA
HCLS1	0	0.466511	0.898	0.758	0	2	HCLS1
THEMIS2	0	0.466279	0.752	0.607	0	2	THEMIS2
TLR4	0	0.465157	0.725	0.6	0	2	TLR4
CCDC88A	0	0.464965	0.809	0.67	0	2	CCDC88A
ITGAX	0	0.464069	0.753	0.643	0	2	ITGAX
CTSA	0	0.46298	0.859	0.693	0	2	CTSA
EMILIN2	0	0.459332	0.75	0.632	0	2	EMILIN2
DUSP1	0	0.458017	0.992	0.944	0	2	DUSP1
SQSTM1	0	0.45796	0.972	0.916	0	2	SQSTM1
ATP6V0B	0	0.457103	0.92	0.835	0	2	ATP6V0B
MPP1	0	0.456278	0.718	0.59	0	2	MPP1
ATP2B1-AS1	0	0.456127	0.832	0.724	0	2	ATP2B1-AS1
PDE4DIP	0	0.453299	0.769	0.621	0	2	PDE4DIP
TLR7	0	0.453006	0.769	0.557	0	2	TLR7
IQGAP1	0	0.451412	0.926	0.812	0	2	IQGAP1
CYBA1	0	0.451378	0.991	0.939	0	2	CYBA
BCL2A1	0	0.449686	0.852	0.772	0	2	BCL2A1
MAFF	0	0.449214	0.934	0.836	0	2	MAFF
SRGAP1	0	0.448315	0.799	0.689	0	2	SRGAP1
RAP2B	0	0.446753	0.781	0.694	0	2	RAP2B
GNS	0	0.445733	0.779	0.65	0	2	GNS
CSRNP1	0	0.444098	0.931	0.846	0	2	CSRNP1
AHR	0	0.440923	0.763	0.655	0	2	AHR
SLC11A1	0	0.436955	0.771	0.552	0	2	SLC11A1
ATP13A3	0	0.435888	0.779	0.701	0	2	ATP13A3
PELI1	0	0.43569	0.782	0.656	0	2	PELI1
FOS	0	0.434815	0.99	0.947	0	2	FOS
HERPUD1	0	0.429753	0.948	0.884	0	2	HERPUD1
IL6R-AS1	0	0.428658	0.668	0.557	0	2	IL6R-AS1
IL18	0	0.42797	0.795	0.614	0	2	IL18
GNAI2	0	0.427011	0.968	0.885	0	2	GNAI2
IL10RA1	0	0.426589	0.823	0.668	0	2	IL10RA
MIDN	0	0.426406	0.938	0.87	0	2	MIDN
SEMA4A	0	0.425622	0.775	0.684	0	2	SEMA4A
PLSCR1	0	0.421172	0.839	0.666	0	2	PLSCR1
SLC43A2	0	0.420184	0.762	0.654	0	2	SLC43A2
ACTR2	0	0.416591	0.915	0.792	0	2	ACTR2
ZFP36L1	0	0.414089	0.964	0.874	0	2	ZFP36L1
CD532	0	0.414038	0.92	0.804	0	2	CD53
GAS7	0	0.413671	0.774	0.7	0	2	GAS7
TET2	0	0.412973	0.806	0.639	0	2	TET2
AP1S2	0	0.411441	0.853	0.722	0	2	AP1S2
TNFAIP8	0	0.41044	0.826	0.748	0	2	TNFAIP8
CELF21	0	0.410176	0.848	0.761	0	2	CELF2
SLC7A7	0	0.405131	0.764	0.629	0	2	SLC7A7
CCRL2	0	0.404834	0.708	0.636	0	2	CCRL2
ADAM28	0	0.403267	0.763	0.641	0	2	ADAM28
OSM	0	0.401432	0.739	0.641	0	2	OSM
KYNU	0	0.401322	0.782	0.638	0	2	KYNU
STX11	0	0.400554	0.818	0.718	0	2	STX11
ITGB21	0	0.397967	0.935	0.833	0	2	ITGB2
MKNK1	0	0.396923	0.719	0.627	0	2	MKNK1
CEBPD	0	0.394674	0.953	0.782	0	2	CEBPD
PLEKHO1	0	0.394398	0.787	0.705	0	2	PLEKHO1
PLEKHO2	0	0.393903	0.726	0.674	0	2	PLEKHO2
ICAM4	0	0.392098	0.69	0.524	0	2	ICAM4
CLEC10A	0	0.391468	0.815	0.743	0	2	CLEC10A
PDE4B2	0	0.391399	0.849	0.776	0	2	PDE4B
CTSH	0	0.388558	0.874	0.643	0	2	CTSH
RNF149	0	0.387305	0.841	0.733	0	2	RNF149
DMXL2	0	0.386007	0.675	0.467	0	2	DMXL2
GPR155	0	0.385488	0.747	0.58	0	2	GPR155
GNAQ	0	0.38537	0.84	0.681	0	2	GNAQ
SLC8A1	0	0.383914	0.768	0.629	0	2	SLC8A1
LILRB3	0	0.382178	0.753	0.72	0	2	LILRB3
RTN4	0	0.380439	0.955	0.851	0	2	RTN4
PABPC11	0	0.379915	0.994	0.953	0	2	PABPC1
JDP2	0	0.377596	0.745	0.653	0	2	JDP2
RAB32	0	0.376902	0.819	0.634	0	2	RAB32
SERPINB9	0	0.376846	0.85	0.738	0	2	SERPINB9
LACC1	0	0.375466	0.735	0.567	0	2	LACC1
TMBIM6	0	0.37233	0.974	0.891	0	2	TMBIM6
MYO9B	0	0.37227	0.779	0.666	0	2	MYO9B
BAG3	0	0.370201	0.876	0.781	0	2	BAG3
SYNGR2	0	0.370075	0.81	0.663	0	2	SYNGR2
POU2F2	0	0.369857	0.808	0.668	0	2	POU2F2
MGAT4A	0	0.369765	0.811	0.61	0	2	MGAT4A
M6PR	0	0.365998	0.814	0.712	0	2	M6PR
IER5	0	0.361846	0.932	0.864	0	2	IER5
ARHGAP41	0	0.360529	0.783	0.671	0	2	ARHGAP4
PIK3AP1	0	0.356219	0.677	0.614	0	2	PIK3AP1
PNP	0	0.354482	0.85	0.724	0	2	PNP
MCL12	0	0.35282	0.993	0.956	0	2	MCL1
HNRNPU	0	0.349715	0.964	0.904	0	2	HNRNPU
PDGFB	0	0.349685	0.712	0.581	0	2	PDGFB
HAVCR2	0	0.349443	0.698	0.643	0	2	HAVCR2
ARPC5	0	0.349378	0.907	0.783	0	2	ARPC5
SECTM1	0	0.347549	0.709	0.588	0	2	SECTM1
CLN8	0	0.345084	0.728	0.639	0	2	CLN8
JAML	0	0.342452	0.781	0.623	0	2	JAML
IDH1	0	0.342229	0.708	0.517	0	2	IDH1
ATP6AP2	0	0.339626	0.875	0.765	0	2	ATP6AP2
CIITA	0	0.339613	0.746	0.679	0	2	CIITA
PNRC1	0	0.339376	0.983	0.938	0	2	PNRC1
P2RY13	0	0.336742	0.7	0.536	0	2	P2RY13
LPCAT2	0	0.336349	0.771	0.559	0	2	LPCAT2
LTC4S	0	0.336246	0.851	0.642	0	2	LTC4S
GLIPR12	0	0.336131	0.86	0.775	0	2	GLIPR1
ABHD12	0	0.334461	0.77	0.594	0	2	ABHD12
FAM49A	0	0.33404	0.707	0.655	0	2	FAM49A
SLC4A7	0	0.332515	0.766	0.688	0	2	SLC4A7
PAPSS2	0	0.331482	0.691	0.578	0	2	PAPSS2
CD33	0	0.330518	0.689	0.616	0	2	CD33
CNPY3	0	0.329073	0.791	0.681	0	2	CNPY3
PREX1	0	0.328348	0.787	0.645	0	2	PREX1
PAG1	0	0.32559	0.743	0.644	0	2	PAG1
FAM20A	0	0.324104	0.691	0.572	0	2	FAM20A
ARL4C2	0	0.321871	0.892	0.824	0	2	ARL4C
TNFRSF1B2	0	0.321692	0.88	0.773	0	2	TNFRSF1B
FAM49B1	0	0.320968	0.871	0.728	0	2	FAM49B
GYPC2	0	0.32046	0.836	0.773	0	2	GYPC
GNB4	0	0.317249	0.715	0.635	0	2	GNB4
SCML1	0	0.316239	0.764	0.64	0	2	SCML1
FERMT3	0	0.314342	0.773	0.674	0	2	FERMT3
DSC2	0	0.312797	0.713	0.529	0	2	DSC2
DOCK4	0	0.3125	0.743	0.562	0	2	DOCK4
MOB1B	0	0.310674	0.703	0.519	0	2	MOB1B
BHLHE41	0	0.309733	0.733	0.545	0	2	BHLHE41
NCF2	0	0.309234	0.658	0.513	0	2	NCF2
CD63	0	0.308842	0.992	0.9	0	2	CD63
CTNNB1	0	0.306983	0.844	0.713	0	2	CTNNB1
MERTK	0	0.306908	0.671	0.49	0	2	MERTK
TBC1D9	0	0.305671	0.714	0.619	0	2	TBC1D9
SOCS3	0	0.305	0.899	0.765	0	2	SOCS3
IRF8	0	0.302269	0.708	0.651	0	2	IRF8
TSPAN33	0	0.30187	0.757	0.65	0	2	TSPAN33
ATP8B4	0	0.300604	0.716	0.593	0	2	ATP8B4
SLAMF8	0	0.300345	0.685	0.508	0	2	SLAMF8
GOLIM4	0	0.299027	0.8	0.717	0	2	GOLIM4
ZNF385A	0	0.297325	0.752	0.59	0	2	ZNF385A
MFSD12	0	0.297087	0.766	0.68	0	2	MFSD12
ZFP36	0	0.295992	0.985	0.935	0	2	ZFP36
SOAT1	0	0.294021	0.711	0.622	0	2	SOAT1
ARL6IP1	0	0.293872	0.854	0.758	0	2	ARL6IP1
SERINC1	0	0.293841	0.862	0.75	0	2	SERINC1
ADCY7	0	0.291663	0.733	0.641	0	2	ADCY7
PPIF	0	0.291481	0.782	0.708	0	2	PPIF
LHFPL2	0	0.290599	0.737	0.643	0	2	LHFPL2
TMEM37	0	0.289334	0.706	0.557	0	2	TMEM37
CX3CR1	0	0.289296	0.771	0.679	0	2	CX3CR1
RIN3	0	0.285491	0.754	0.596	0	2	RIN3
HOMER3	0	0.285403	0.729	0.532	0	2	HOMER3
RHOG	0	0.283648	0.859	0.77	0	2	RHOG
SLC16A3	0	0.276379	0.827	0.717	0	2	SLC16A3
KMO	0	0.271285	0.673	0.555	0	2	KMO
CMKLR1	0	0.269997	0.652	0.574	0	2	CMKLR1
UCP2	0	0.269494	0.82	0.715	0	2	UCP2
TM6SF1	0	0.266605	0.731	0.647	0	2	TM6SF1
TLR5	0	0.266599	0.642	0.53	0	2	TLR5
SLC7A8	0	0.266264	0.617	0.489	0	2	SLC7A8
PMP22	0	0.264846	0.795	0.673	0	2	PMP22
BACH1	0	0.264707	0.781	0.691	0	2	BACH1
LRRC25	0	0.262346	0.667	0.555	0	2	LRRC25
LAT2	0	0.262145	0.773	0.697	0	2	LAT2
TMSB4X2	0	0.260024	1	0.992	0	2	TMSB4X
GNA15	0	0.258991	0.752	0.698	0	2	GNA15
IRAK2	0	0.254807	0.677	0.599	0	2	IRAK2
CSF2RB	0	0.254219	0.7	0.569	0	2	CSF2RB
DICER1	0	0.253475	0.75	0.646	0	2	DICER1
IVNS1ABP	5.33113e-307	0.334017	0.83	0.764	3.11551e-303	2	IVNS1ABP
SLC31A2	2.11031e-302	0.2586	0.644	0.516	1.23326e-298	2	SLC31A2
REL1	1.0627e-301	0.257952	0.959	0.914	6.21042e-298	2	REL
MYLIP	2.58408e-300	0.262926	0.818	0.713	1.51014e-296	2	MYLIP
BCAT1	1.81168e-299	0.461133	0.645	0.586	1.05874e-295	2	BCAT1
CHML	2.74572e-296	0.352756	0.684	0.623	1.6046e-292	2	CHML
HSPA1B	6.94123e-293	0.399548	0.96	0.91	4.05646e-289	2	HSPA1B
BST2	1.02895e-291	0.257289	0.897	0.824	6.0132e-288	2	BST2
CCL20	6.33693e-291	0.349404	0.694	0.64	3.7033e-287	2	CCL20
ARPC1B	1.13576e-285	0.268587	0.919	0.824	6.63736e-282	2	ARPC1B
ITSN1	8.39058e-285	0.283257	0.687	0.6	4.90345e-281	2	ITSN1
SDS	3.37673e-284	0.262972	0.631	0.564	1.97336e-280	2	SDS
HSPA6	3.12202e-283	0.302536	0.802	0.759	1.82451e-279	2	HSPA6
AKAP13	1.96499e-268	0.287205	0.93	0.845	1.14834e-264	2	AKAP13
IRAK3	1.07901e-258	0.451238	0.675	0.65	6.30573e-255	2	IRAK3
DNAJB1	3.32404e-256	0.342677	0.987	0.965	1.94257e-252	2	DNAJB1
GPATCH2L	7.28487e-247	0.285113	0.752	0.68	4.25728e-243	2	GPATCH2L
SUSD6	3.46808e-246	0.270842	0.716	0.677	2.02675e-242	2	SUSD6
PPP1R15B	2.32082e-243	0.294189	0.814	0.756	1.35629e-239	2	PPP1R15B
IL6R	7.36137e-243	0.298497	0.67	0.597	4.30199e-239	2	IL6R
NFIL3	1.59154e-239	0.296092	0.784	0.695	9.30098e-236	2	NFIL3
GBP2	5.89468e-239	0.287935	0.807	0.739	3.44485e-235	2	GBP2
NFE2L2	2.18733e-238	0.265727	0.955	0.888	1.27827e-234	2	NFE2L2
RCAN1	2.10569e-234	0.5616	0.652	0.543	1.23057e-230	2	RCAN1
AXL	3.88798e-232	0.250313	0.722	0.645	2.27214e-228	2	AXL
RANBP2	1.12738e-225	0.277408	0.828	0.806	6.58839e-222	2	RANBP2
ADGRE2	2.91745e-223	0.266388	0.674	0.679	1.70496e-219	2	ADGRE2
KCNQ1OT1	4.92027e-215	0.409719	0.883	0.829	2.87541e-211	2	KCNQ1OT1
CD72	1.78482e-214	0.254164	0.604	0.547	1.04305e-210	2	CD72
CREB5	8.21185e-199	0.294124	0.686	0.67	4.799e-195	2	CREB5
TNFSF15	2.98003e-183	0.402039	0.587	0.55	1.74153e-179	2	TNFSF15
THAP2	1.95806e-158	0.365268	0.723	0.714	1.14429e-154	2	THAP2
FMN1	2.04474e-158	0.314172	0.573	0.527	1.19494e-154	2	FMN1
ARRDC3	4.56289e-155	0.282744	0.679	0.636	2.66655e-151	2	ARRDC3
FCGBP	8.45042e-142	0.357969	0.576	0.583	4.93843e-138	2	FCGBP
RHOU	1.03282e-137	0.292845	0.611	0.585	6.03581e-134	2	RHOU
PDK4	6.28455e-101	0.381033	0.614	0.591	3.67269e-97	2	PDK4
NKG71	0	2.61539	0.993	0.809	0	3	NKG7
GZMH1	0	2.06559	0.937	0.735	0	3	GZMH
PRF11	0	1.96709	0.925	0.686	0	3	PRF1
GZMB	0	1.80814	0.888	0.683	0	3	GZMB
CCL51	0	1.77601	0.993	0.828	0	3	CCL5
GNLY	0	1.74256	0.688	0.609	0	3	GNLY
CST71	0	1.70493	0.966	0.789	0	3	CST7
KLRD11	0	1.61507	0.903	0.68	0	3	KLRD1
GZMA2	0	1.54756	0.973	0.792	0	3	GZMA
CTSW	0	1.49348	0.85	0.646	0	3	CTSW
TRGC21	0	1.39433	0.838	0.714	0	3	TRGC2
GZMM2	0	1.38411	0.908	0.65	0	3	GZMM
FGFBP2	0	1.32853	0.78	0.712	0	3	FGFBP2
CD8A1	0	1.29129	0.854	0.715	0	3	CD8A
KLRB11	0	1.28132	0.853	0.616	0	3	KLRB1
MT1X2	0	1.23391	0.982	0.913	0	3	MT1X
CD3D2	0	1.22616	0.919	0.72	0	3	CD3D
IL322	0	1.21533	0.986	0.825	0	3	IL32
TUBA4A2	0	1.20893	0.941	0.76	0	3	TUBA4A
MT1E2	0	1.2055	0.913	0.87	0	3	MT1E
HCST1	0	1.18709	0.952	0.836	0	3	HCST
METRNL1	0	1.1664	0.924	0.839	0	3	METRNL
CD73	0	1.1544	0.881	0.732	0	3	CD7
TRBC22	0	1.12778	0.891	0.699	0	3	TRBC2
RUNX32	0	1.12244	0.89	0.777	0	3	RUNX3
ISG202	0	1.09304	0.898	0.728	0	3	ISG20
ABHD17A1	0	1.0729	0.862	0.703	0	3	ABHD17A
AKNA1	0	1.06426	0.844	0.694	0	3	AKNA
CD3E2	0	1.04326	0.913	0.721	0	3	CD3E
CD3G2	0	1.04241	0.862	0.737	0	3	CD3G
MT2A2	0	1.04198	0.998	0.994	0	3	MT2A
DUSP22	0	1.01984	0.981	0.883	0	3	DUSP2
KLRF1	0	1.01814	0.8	0.66	0	3	KLRF1
CCL42	0	0.990365	0.96	0.893	0	3	CCL4
HLA-C2	0	0.977141	0.996	0.974	0	3	HLA-C
CD2472	0	0.97088	0.806	0.659	0	3	CD247
SYTL32	0	0.969316	0.821	0.66	0	3	SYTL3
CORO1A2	0	0.965013	0.923	0.824	0	3	CORO1A
TGFB12	0	0.960259	0.931	0.854	0	3	TGFB1
LIMD22	0	0.957987	0.858	0.701	0	3	LIMD2
XCL21	0	0.955501	0.702	0.686	0	3	XCL2
SLA3	0	0.946369	0.831	0.718	0	3	SLA
PPP2R5C2	0	0.940395	0.898	0.754	0	3	PPP2R5C
PIK3R12	0	0.927461	0.808	0.686	0	3	PIK3R1
PTPN72	0	0.923791	0.809	0.727	0	3	PTPN7
MT1F2	0	0.922978	0.804	0.671	0	3	MT1F
CREM2	0	0.917714	0.96	0.914	0	3	CREM
IL2RG2	0	0.89661	0.873	0.773	0	3	IL2RG
CD8B1	0	0.887332	0.799	0.668	0	3	CD8B
HLA-B2	0	0.884193	1	0.981	0	3	HLA-B
ITGB22	0	0.881934	0.913	0.835	0	3	ITGB2
SH2D2A2	0	0.863258	0.785	0.683	0	3	SH2D2A
ADGRE52	0	0.862315	0.838	0.748	0	3	ADGRE5
GNG22	0	0.850701	0.803	0.731	0	3	GNG2
AC004687.11	0	0.826717	0.845	0.734	0	3	AC004687.1
ARL4C3	0	0.819143	0.888	0.825	0	3	ARL4C
PTPRC2	0	0.809471	0.931	0.855	0	3	PTPRC
RAC22	0	0.788751	0.871	0.762	0	3	RAC2
PLAC8	0	0.784226	0.757	0.648	0	3	PLAC8
FMNL12	0	0.779526	0.836	0.762	0	3	FMNL1
HLA-A2	0	0.777357	0.998	0.979	0	3	HLA-A
RARRES32	0	0.774939	0.859	0.731	0	3	RARRES3
TRAC2	0	0.768538	0.864	0.731	0	3	TRAC
CMC11	0	0.768189	0.745	0.612	0	3	CMC1
B2M2	0	0.764524	1	0.998	0	3	B2M
ISG152	0	0.76116	0.871	0.808	0	3	ISG15
LCK2	0	0.755563	0.794	0.656	0	3	LCK
MATK1	0	0.752999	0.763	0.649	0	3	MATK
ITGAL1	0	0.752163	0.756	0.683	0	3	ITGAL
DOK22	0	0.74982	0.835	0.771	0	3	DOK2
EVL2	0	0.74014	0.849	0.759	0	3	EVL
EFHD2	0	0.73952	0.813	0.757	0	3	EFHD2
LINC018712	0	0.739008	0.712	0.659	0	3	LINC01871
BIN22	0	0.713997	0.74	0.698	0	3	BIN2
IFNG1	0	0.704698	0.688	0.724	0	3	IFNG
CD522	0	0.701843	0.836	0.745	0	3	CD52
CRTAM1	0	0.699952	0.664	0.595	0	3	CRTAM
ARHGDIB2	0	0.697549	0.947	0.881	0	3	ARHGDIB
TNFRSF1B3	0	0.687415	0.829	0.777	0	3	TNFRSF1B
IFITM12	0	0.687318	0.847	0.751	0	3	IFITM1
PRKCH2	0	0.684092	0.765	0.585	0	3	PRKCH
SRSF72	0	0.681087	0.962	0.904	0	3	SRSF7
RNF1252	0	0.678283	0.743	0.691	0	3	RNF125
ARPC21	0	0.678196	0.962	0.925	0	3	ARPC2
APOBEC3G1	0	0.673446	0.776	0.655	0	3	APOBEC3G
SPN1	0	0.655297	0.741	0.675	0	3	SPN
APMAP1	0	0.639909	0.788	0.738	0	3	APMAP
SAMD31	0	0.63719	0.759	0.71	0	3	SAMD3
TRBC12	0	0.635275	0.744	0.681	0	3	TRBC1
LSP12	0	0.63115	0.836	0.765	0	3	LSP1
HLA-E2	0	0.630832	0.977	0.942	0	3	HLA-E
C12orf751	0	0.625265	0.806	0.713	0	3	C12orf75
CD482	0	0.623072	0.817	0.722	0	3	CD48
SH3BGRL32	0	0.62111	0.976	0.955	0	3	SH3BGRL3
CYBA2	0	0.620508	0.975	0.94	0	3	CYBA
SLC38A12	0	0.620178	0.766	0.681	0	3	SLC38A1
KLRC2	0	0.618828	0.704	0.615	0	3	KLRC2
AOAH	0	0.617223	0.736	0.705	0	3	AOAH
PSMB92	0	0.615715	0.82	0.797	0	3	PSMB9
CEMIP22	0	0.613315	0.782	0.7	0	3	CEMIP2
FOSL21	0	0.612175	0.905	0.862	0	3	FOSL2
ZAP702	0	0.607891	0.684	0.652	0	3	ZAP70
ZEB22	0	0.591294	0.82	0.816	0	3	ZEB2
ZC3HAV12	0	0.59115	0.86	0.812	0	3	ZC3HAV1
PTPN222	0	0.586253	0.743	0.708	0	3	PTPN22
LCP11	0	0.585471	0.851	0.795	0	3	LCP1
IL2RB1	0	0.584011	0.719	0.613	0	3	IL2RB
ZNF3312	0	0.583802	0.903	0.867	0	3	ZNF331
OASL1	0	0.582424	0.796	0.696	0	3	OASL
SLA21	0	0.580539	0.651	0.565	0	3	SLA2
ACAP12	0	0.5785	0.799	0.695	0	3	ACAP1
PYHIN11	0	0.576339	0.682	0.615	0	3	PYHIN1
AES2	0	0.576337	0.876	0.826	0	3	AES
NR4A22	0	0.57263	0.959	0.946	0	3	NR4A2
HSP90AA11	0	0.571281	0.996	0.991	0	3	HSP90AA1
TSC22D32	0	0.570061	0.973	0.925	0	3	TSC22D3
RORA2	0	0.560504	0.787	0.674	0	3	RORA
ITGB7	0	0.560364	0.731	0.617	0	3	ITGB7
RNF2132	0	0.559643	0.821	0.761	0	3	RNF213
CXCR42	0	0.55908	0.961	0.846	0	3	CXCR4
ICAM32	0	0.555799	0.755	0.68	0	3	ICAM3
GABARAPL11	0	0.554244	0.839	0.783	0	3	GABARAPL1
UBE2S2	0	0.54953	0.925	0.919	0	3	UBE2S
KLRG11	0	0.545895	0.72	0.597	0	3	KLRG1
CLIC3	0	0.54363	0.679	0.595	0	3	CLIC3
ARHGAP92	0	0.542645	0.721	0.658	0	3	ARHGAP9
LAG31	0	0.537846	0.714	0.71	0	3	LAG3
SYNGR1	0	0.533411	0.71	0.621	0	3	SYNGR1
RNF1661	0	0.530481	0.735	0.663	0	3	RNF166
CD533	0	0.529995	0.847	0.809	0	3	CD53
REL2	0	0.528041	0.94	0.915	0	3	REL
NCR3	0	0.525194	0.71	0.623	0	3	NCR3
TIGIT2	0	0.517964	0.654	0.525	0	3	TIGIT
STK42	0	0.515958	0.823	0.762	0	3	STK4
ABI3	0	0.514041	0.663	0.616	0	3	ABI3
S1PR5	0	0.504187	0.648	0.62	0	3	S1PR5
CYTIP2	0	0.503708	0.793	0.756	0	3	CYTIP
FCRL61	0	0.498585	0.677	0.626	0	3	FCRL6
SKAP12	0	0.496825	0.687	0.602	0	3	SKAP1
ETS12	0	0.4924	0.745	0.636	0	3	ETS1
DNAJA12	0	0.482511	0.978	0.969	0	3	DNAJA1
ADGRG1	0	0.482374	0.719	0.554	0	3	ADGRG1
CEP78	0	0.472869	0.718	0.574	0	3	CEP78
TRGC1	0	0.467364	0.647	0.591	0	3	TRGC1
TENT5C2	0	0.46722	0.769	0.67	0	3	TENT5C
TMSB4X3	0	0.464232	0.999	0.992	0	3	TMSB4X
DDIT42	0	0.455676	0.863	0.787	0	3	DDIT4
LAT3	0	0.452753	0.729	0.693	0	3	LAT
ST3GAL5	0	0.442252	0.705	0.561	0	3	ST3GAL5
CD962	0	0.436688	0.695	0.579	0	3	CD96
RPS32	0	0.429771	0.995	0.982	0	3	RPS3
RHOF1	0	0.419248	0.718	0.653	0	3	RHOF
ACTB	0	0.412765	0.996	0.993	0	3	ACTB
SCML41	0	0.405752	0.644	0.536	0	3	SCML4
IL21R	0	0.402874	0.639	0.575	0	3	IL21R
FCGR3A1	0	0.398194	0.826	0.804	0	3	FCGR3A
JUND2	0	0.37399	0.995	0.994	0	3	JUND
RPS272	0	0.371829	0.999	0.997	0	3	RPS27
HRASLS21	0	0.360771	0.647	0.525	0	3	HRASLS2
RPS192	0	0.347155	0.993	0.983	0	3	RPS19
CD160	0	0.337911	0.62	0.499	0	3	CD160
CD372	0	0.334178	0.845	0.825	0	3	CD37
CD38	0	0.332732	0.687	0.633	0	3	CD38
IKZF32	0	0.323723	0.653	0.508	0	3	IKZF3
LINC00861	0	0.306313	0.616	0.486	0	3	LINC00861
CD692	0	0.303938	0.858	0.79	0	3	CD69
BTG12	0	0.302712	0.99	0.967	0	3	BTG1
H3F3B2	0	0.284931	0.996	0.991	0	3	H3F3B
PPP2R2B	0	0.279506	0.645	0.559	0	3	PPP2R2B
CD22	0	0.259828	0.755	0.693	0	3	CD2
SRGN2	0	0.252489	0.989	0.957	0	3	SRGN
SIGIRR1	2.74014e-307	0.43875	0.787	0.699	1.60134e-303	3	SIGIRR
CDC42SE22	4.28044e-307	0.466043	0.763	0.675	2.50149e-303	3	CDC42SE2
GPR651	3.63808e-306	0.514658	0.773	0.79	2.1261e-302	3	GPR65
LITAF1	1.19353e-295	0.449104	0.908	0.882	6.975e-292	3	LITAF
S1PR42	2.6038e-295	0.463644	0.67	0.612	1.52166e-291	3	S1PR4
CLEC2D2	2.33629e-291	0.444133	0.713	0.649	1.36533e-287	3	CLEC2D
RSRP12	3.77404e-291	0.452776	0.904	0.901	2.20555e-287	3	RSRP1
WIPF12	1.60756e-289	0.518019	0.798	0.783	9.39459e-286	3	WIPF1
SPON2	3.03674e-285	0.552688	0.74	0.741	1.77467e-281	3	SPON2
GTF3C1	2.67058e-284	0.3117	0.667	0.597	1.56068e-280	3	GTF3C1
SP1401	3.23133e-284	0.348244	0.657	0.624	1.88839e-280	3	SP140
CBLB1	8.56112e-282	0.430474	0.676	0.581	5.00312e-278	3	CBLB
RHOH2	1.19365e-280	0.479716	0.733	0.709	6.97567e-277	3	RHOH
STAT42	6.49093e-277	0.48123	0.694	0.666	3.7933e-273	3	STAT4
SUN21	1.7177e-275	0.551004	0.762	0.701	1.00382e-271	3	SUN2
CLEC2B2	3.80226e-273	0.551782	0.807	0.815	2.22204e-269	3	CLEC2B
DDX52	5.845e-271	0.27355	0.984	0.982	3.41582e-267	3	DDX5
DBF41	7.55475e-265	0.367853	0.704	0.686	4.41499e-261	3	DBF4
C1orf21	8.66075e-258	0.442113	0.679	0.615	5.06134e-254	3	C1orf21
MYO1G1	9.0657e-258	0.540782	0.681	0.653	5.298e-254	3	MYO1G
RAB27A1	6.04274e-256	0.470788	0.714	0.696	3.53137e-252	3	RAB27A
IRF11	7.14483e-256	0.431147	0.867	0.854	4.17544e-252	3	IRF1
GMFG2	3.96885e-255	0.454058	0.817	0.758	2.3194e-251	3	GMFG
HLA-F2	3.85612e-248	0.525572	0.712	0.659	2.25352e-244	3	HLA-F
EOMES1	1.78259e-247	0.307581	0.604	0.569	1.04175e-243	3	EOMES
FCMR1	1.03993e-244	0.256319	0.632	0.567	6.07733e-241	3	FCMR
PRKCB1	6.14289e-243	0.48682	0.704	0.688	3.5899e-239	3	PRKCB
TENT4B	2.05548e-241	0.341914	0.702	0.629	1.20122e-237	3	TENT4B
TBX21	1.33012e-240	0.301701	0.609	0.599	7.7732e-237	3	TBX21
S100A42	3.79334e-240	0.352755	0.912	0.903	2.21683e-236	3	S100A4
GPR1712	1.23829e-237	0.409962	0.667	0.658	7.23659e-234	3	GPR171
FLNA	4.27936e-237	0.385701	0.87	0.858	2.50086e-233	3	FLNA
UCP21	5.41831e-235	0.496637	0.759	0.72	3.16646e-231	3	UCP2
GYPC3	2.70186e-234	0.447163	0.813	0.775	1.57897e-230	3	GYPC
CHST121	1.00009e-231	0.50728	0.692	0.681	5.8445e-228	3	CHST12
STK101	8.88032e-229	0.452609	0.683	0.656	5.18966e-225	3	STK10
SPOCK22	9.26444e-226	0.424625	0.719	0.676	5.41414e-222	3	SPOCK2
PTPN41	1.30208e-224	0.40884	0.636	0.59	7.60937e-221	3	PTPN4
GBP51	1.5342e-223	0.255983	0.622	0.58	8.96586e-220	3	GBP5
IKZF12	7.90615e-222	0.408952	0.713	0.683	4.62036e-218	3	IKZF1
TBC1D10C2	8.69044e-222	0.427964	0.629	0.564	5.07869e-218	3	TBC1D10C
FYB13	3.87982e-220	0.410883	0.773	0.77	2.26737e-216	3	FYB1
HOPX	3.54677e-215	0.376886	0.733	0.72	2.07273e-211	3	HOPX
RASAL32	6.88143e-215	0.380438	0.64	0.595	4.02151e-211	3	RASAL3
SAMD91	3.19346e-214	0.361057	0.707	0.698	1.86626e-210	3	SAMD9
FAM49B2	9.28241e-214	0.450836	0.775	0.736	5.42464e-210	3	FAM49B
PTTG12	8.713e-212	0.285596	0.702	0.674	5.09188e-208	3	PTTG1
SH2D1A1	2.37913e-211	0.369098	0.635	0.635	1.39036e-207	3	SH2D1A
CD300A	3.99694e-210	0.306648	0.672	0.656	2.33581e-206	3	CD300A
ELF12	5.50627e-206	0.433225	0.835	0.813	3.21786e-202	3	ELF1
GRK61	6.85318e-206	0.354765	0.667	0.597	4.005e-202	3	GRK6
HCLS11	2.08478e-203	0.388875	0.79	0.766	1.21835e-199	3	HCLS1
RBM391	1.24983e-201	0.382672	0.881	0.867	7.30402e-198	3	RBM39
FKBP11	1.45127e-201	0.423292	0.719	0.684	8.48122e-198	3	FKBP11
CCL4L22	8.3593e-199	0.417692	0.84	0.89	4.88518e-195	3	CCL4L2
CCND32	9.38803e-198	0.494641	0.723	0.696	5.48637e-194	3	CCND3
TRDC	4.16068e-194	0.703836	0.564	0.478	2.4315e-190	3	TRDC
LYAR1	5.16069e-194	0.504789	0.667	0.658	3.01591e-190	3	LYAR
APBB1IP2	2.59814e-193	0.313672	0.709	0.662	1.51835e-189	3	APBB1IP
P2RY8	8.73747e-192	0.377744	0.622	0.628	5.10618e-188	3	P2RY8
CCND2	4.09007e-189	0.49289	0.791	0.78	2.39024e-185	3	CCND2
MYO1F1	3.10668e-183	0.443921	0.69	0.689	1.81554e-179	3	MYO1F
ITM2A2	4.15127e-183	0.276731	0.754	0.716	2.426e-179	3	ITM2A
JPT12	3.35454e-180	0.427901	0.818	0.816	1.96039e-176	3	JPT1
DUSP5	4.14528e-174	0.485885	0.781	0.756	2.4225e-170	3	DUSP5
BTN3A21	3.37974e-167	0.373359	0.691	0.658	1.97512e-163	3	BTN3A2
BCAS22	1.08461e-166	0.315213	0.836	0.816	6.33849e-163	3	BCAS2
RAB37	1.41438e-162	0.261484	0.574	0.533	8.26562e-159	3	RAB37
RIPOR2	1.39319e-160	0.327127	0.58	0.508	8.14178e-157	3	RIPOR2
CD991	2.5652e-159	0.371839	0.858	0.854	1.4991e-155	3	CD99
CYFIP21	1.22428e-155	0.313825	0.638	0.612	7.15472e-152	3	CYFIP2
SYTL1	3.07007e-152	0.371355	0.605	0.538	1.79415e-148	3	SYTL1
ARHGEF12	1.01897e-151	0.398674	0.712	0.706	5.95484e-148	3	ARHGEF1
IL27RA1	3.50736e-150	0.282682	0.626	0.611	2.0497e-146	3	IL27RA
ANXA6	2.12483e-148	0.40039	0.75	0.744	1.24175e-144	3	ANXA6
EZR2	4.52279e-148	0.255076	0.863	0.824	2.64312e-144	3	EZR
SYNE21	4.70092e-144	0.417634	0.742	0.71	2.74722e-140	3	SYNE2
IKZF2	2.64475e-141	0.283342	0.556	0.491	1.54559e-137	3	IKZF2
1961-09-01	1.16449e-140	0.369503	0.754	0.76	6.80529e-137	3	2021-09-06
SMAP22	5.31542e-138	0.295326	0.771	0.735	3.10633e-134	3	SMAP2
WAS	7.0012e-137	0.277534	0.69	0.692	4.0915e-133	3	WAS
IFITM2	1.65939e-136	0.280722	0.894	0.911	9.69748e-133	3	IFITM2
CDC42SE1	2.13986e-131	0.401476	0.732	0.714	1.25053e-127	3	CDC42SE1
HSPA5	8.89019e-129	0.32575	0.903	0.917	5.19543e-125	3	HSPA5
LYST1	1.80511e-128	0.417321	0.667	0.657	1.0549e-124	3	LYST
STK17A2	2.95453e-128	0.310935	0.712	0.693	1.72663e-124	3	STK17A
AC044849.12	6.20712e-128	0.318307	0.664	0.655	3.62744e-124	3	AC044849.1
IQGAP23	6.23014e-127	0.311288	0.678	0.651	3.64089e-123	3	IQGAP2
CD471	1.52718e-126	0.378881	0.787	0.77	8.92485e-123	3	CD47
ADRB2	1.79991e-126	0.287707	0.66	0.685	1.05187e-122	3	ADRB2
FNBP12	2.98007e-126	0.358176	0.754	0.765	1.74155e-122	3	FNBP1
PRR7	5.84568e-126	0.303548	0.625	0.626	3.41622e-122	3	PRR7
PMAIP1	1.37394e-124	0.340087	0.809	0.801	8.02933e-121	3	PMAIP1
ARHGAP301	8.25675e-124	0.34819	0.651	0.653	4.82524e-120	3	ARHGAP30
APOBEC3C1	1.35301e-122	0.298516	0.684	0.691	7.907e-119	3	APOBEC3C
PRPF38B2	2.32746e-117	0.387843	0.794	0.798	1.36017e-113	3	PRPF38B
TMC62	2.01636e-116	0.307899	0.677	0.64	1.17836e-112	3	TMC6
ARID4B1	2.34129e-115	0.374721	0.783	0.768	1.36825e-111	3	ARID4B
ATP1B31	1.31658e-112	0.310217	0.89	0.908	7.69411e-109	3	ATP1B3
HCG18	6.284e-112	0.257538	0.705	0.702	3.67237e-108	3	HCG18
MT1G1	4.11157e-111	0.878101	0.779	0.81	2.4028e-107	3	MT1G
PRKX1	3.22459e-105	0.366871	0.644	0.641	1.88445e-101	3	PRKX
MYBL11	1.06285e-102	0.384464	0.561	0.565	6.2113e-99	3	MYBL1
ITGA41	1.33654e-102	0.360674	0.642	0.668	7.81074e-99	3	ITGA4
DIP2A1	4.15751e-102	0.37194	0.624	0.609	2.42965e-98	3	DIP2A
SELPLG	6.44935e-102	0.365532	0.596	0.626	3.769e-98	3	SELPLG
ATM2	5.39027e-100	0.373858	0.7	0.707	3.15007e-96	3	ATM
SRSF5	9.72199e-100	0.308278	0.867	0.853	5.68153e-96	3	SRSF5
SIAH21	2.20947e-97	0.276316	0.706	0.701	1.29122e-93	3	SIAH2
CD62	1.60479e-90	0.304011	0.617	0.695	9.37841e-87	3	CD6
TSC22D4	1.3294e-89	0.252066	0.684	0.676	7.769e-86	3	TSC22D4
PCSK71	4.32556e-89	0.331011	0.692	0.661	2.52786e-85	3	PCSK7
DEF62	1.05705e-88	0.265021	0.622	0.635	6.17742e-85	3	DEF6
GPSM32	4.98678e-85	0.28971	0.737	0.78	2.91427e-81	3	GPSM3
SLC7A51	6.8272e-85	0.337951	0.751	0.787	3.98982e-81	3	SLC7A5
KPNA2	4.60365e-82	0.353436	0.733	0.771	2.69037e-78	3	KPNA2
STK17B2	2.81911e-79	0.290131	0.736	0.768	1.64749e-75	3	STK17B
ZBTB7A	1.15006e-77	0.321723	0.745	0.734	6.72093e-74	3	ZBTB7A
PSTPIP12	5.64856e-73	0.262631	0.592	0.621	3.30102e-69	3	PSTPIP1
LY6E	1.80266e-72	0.274113	0.79	0.794	1.05348e-68	3	LY6E
PPP1R18	2.06222e-72	0.323707	0.703	0.729	1.20516e-68	3	PPP1R18
PRRC2C2	2.2914e-70	0.278327	0.833	0.846	1.33909e-66	3	PRRC2C
SSBP41	3.93322e-70	0.307117	0.715	0.714	2.29857e-66	3	SSBP4
TRG-AS1	1.01061e-69	0.255371	0.521	0.484	5.90601e-66	3	TRG-AS1
USP362	1.24893e-69	0.328467	0.724	0.747	7.29876e-66	3	USP36
AC243960.12	1.18879e-68	0.255661	0.596	0.655	6.94731e-65	3	AC243960.1
BRD11	6.43028e-68	0.275559	0.609	0.611	3.75785e-64	3	BRD1
CELF22	3.85904e-67	0.305439	0.729	0.769	2.25522e-63	3	CELF2
2021-09-09	2.38908e-63	0.293814	0.72	0.716	1.39618e-59	3	2021-09-09
MIAT2	2.03895e-62	0.25244	0.567	0.588	1.19156e-58	3	MIAT
LRRFIP1	1.05402e-61	0.286985	0.811	0.82	6.1597e-58	3	LRRFIP1
UBALD21	1.50217e-61	0.275918	0.781	0.784	8.77869e-58	3	UBALD2
TAP1	5.81349e-61	0.3307	0.66	0.679	3.39741e-57	3	TAP1
SMCHD12	9.25411e-60	0.275872	0.682	0.707	5.4081e-56	3	SMCHD1
HMGB21	4.83754e-58	0.29931	0.647	0.65	2.82706e-54	3	HMGB2
IDS2	9.33606e-56	0.273826	0.822	0.832	5.45599e-52	3	IDS
CHD1	1.1171e-48	0.287802	0.755	0.781	6.52831e-45	3	CHD1
CASP4	1.45634e-48	0.259371	0.72	0.713	8.51087e-45	3	CASP4
HSPA61	2.37183e-44	0.266425	0.604	0.773	1.3861e-40	3	HSPA6
ENC1	5.33976e-44	0.273801	0.638	0.707	3.12056e-40	3	ENC1
TPST2	8.59541e-44	0.253198	0.629	0.661	5.02316e-40	3	TPST2
RAB5IF	1.84335e-43	0.296533	0.634	0.659	1.07725e-39	3	RAB5IF
MBP2	4.22427e-30	0.29582	0.66	0.726	2.46866e-26	3	MBP
ADAM8	1.73174e-27	0.28813	0.558	0.623	1.01203e-23	3	ADAM8
ANKRD442	0.000120132	0.261557	0.569	0.671	0.702052	3	ANKRD44
MT1H	0.00121244	0.263667	0.503	0.594	1	3	MT1H
SYNE1	0.00428324	0.258305	0.617	0.711	1	3	SYNE1
CCL3L11	0	2.04614	0.986	0.886	0	4	CCL3L1
IL1B1	0	1.83233	0.951	0.825	0	4	IL1B
CCL31	0	1.79792	0.985	0.881	0	4	CCL3
CXCL81	0	1.65675	0.987	0.858	0	4	CXCL8
LYZ1	0	1.61976	0.983	0.811	0	4	LYZ
HLA-DPA11	0	1.6065	0.997	0.897	0	4	HLA-DPA1
HLA-DRA1	0	1.56798	0.999	0.927	0	4	HLA-DRA
HLA-DRB11	0	1.53971	0.998	0.931	0	4	HLA-DRB1
PLAUR1	0	1.53165	0.973	0.81	0	4	PLAUR
CD141	0	1.42528	0.968	0.73	0	4	CD14
HLA-DPB11	0	1.42009	0.992	0.845	0	4	HLA-DPB1
FCGR2A1	0	1.37511	0.968	0.766	0	4	FCGR2A
HLA-DQB11	0	1.34391	0.975	0.753	0	4	HLA-DQB1
TYROBP1	0	1.3231	0.991	0.808	0	4	TYROBP
AIF11	0	1.32284	0.978	0.786	0	4	AIF1
HLA-DQA11	0	1.30262	0.911	0.748	0	4	HLA-DQA1
BCL2A11	0	1.30167	0.924	0.767	0	4	BCL2A1
CD741	0	1.29069	1	0.945	0	4	CD74
TNF1	0	1.28865	0.918	0.805	0	4	TNF
SGK11	0	1.27868	0.959	0.755	0	4	SGK1
MAFB1	0	1.27078	0.944	0.768	0	4	MAFB
CCL4L23	0	1.26366	0.967	0.88	0	4	CCL4L2
FCGR3A2	0	1.23913	0.957	0.795	0	4	FCGR3A
FCER1G1	0	1.22691	0.984	0.787	0	4	FCER1G
C5AR11	0	1.19599	0.939	0.697	0	4	C5AR1
CD831	0	1.19373	0.988	0.848	0	4	CD83
HLA-DMA1	0	1.1907	0.97	0.752	0	4	HLA-DMA
PLEK1	0	1.1759	0.923	0.761	0	4	PLEK
CXCL21	0	1.16261	0.959	0.839	0	4	CXCL2
MS4A6A1	0	1.15233	0.961	0.754	0	4	MS4A6A
GPR1831	0	1.15106	0.945	0.774	0	4	GPR183
EIF4E1	0	1.14034	0.928	0.749	0	4	EIF4E
C1orf1621	0	1.13414	0.939	0.701	0	4	C1orf162
HBEGF1	0	1.10503	0.909	0.715	0	4	HBEGF
MNDA1	0	1.08172	0.91	0.702	0	4	MNDA
FTL1	0	1.07605	1	0.995	0	4	FTL
CCL201	0	1.04012	0.727	0.637	0	4	CCL20
CXCL161	0	1.03876	0.932	0.731	0	4	CXCL16
PHACTR11	0	1.03657	0.911	0.762	0	4	PHACTR1
NLRP31	0	1.03091	0.85	0.654	0	4	NLRP3
CPVL1	0	1.00405	0.929	0.703	0	4	CPVL
OGFRL11	0	0.98878	0.894	0.695	0	4	OGFRL1
CST31	0	0.965563	0.996	0.883	0	4	CST3
LST11	0	0.954904	0.897	0.709	0	4	LST1
TYMP1	0	0.95445	0.953	0.815	0	4	TYMP
C15orf48	0	0.953903	0.794	0.652	0	4	C15orf48
FCGR2B1	0	0.949875	0.88	0.716	0	4	FCGR2B
CLEC7A1	0	0.948296	0.868	0.667	0	4	CLEC7A
CLEC10A1	0	0.939497	0.866	0.74	0	4	CLEC10A
OTUD11	0	0.92745	0.869	0.668	0	4	OTUD1
C1QA1	0	0.915423	0.944	0.789	0	4	C1QA
FPR11	0	0.909838	0.881	0.653	0	4	FPR1
CSF1R1	0	0.885853	0.905	0.702	0	4	CSF1R
MSR11	0	0.88218	0.892	0.619	0	4	MSR1
HLA-DMB1	0	0.857265	0.916	0.756	0	4	HLA-DMB
CD681	0	0.853093	0.916	0.674	0	4	CD68
LAPTM51	0	0.851883	0.987	0.842	0	4	LAPTM5
VMO11	0	0.850294	0.834	0.703	0	4	VMO1
NAMPT1	0	0.849369	0.977	0.836	0	4	NAMPT
TREM1	0	0.849268	0.777	0.651	0	4	TREM1
ATP2B1-AS11	0	0.848377	0.86	0.723	0	4	ATP2B1-AS1
G0S2	0	0.84623	0.682	0.572	0	4	G0S2
CD861	0	0.845992	0.851	0.656	0	4	CD86
C1QC1	0	0.843221	0.882	0.724	0	4	C1QC
SLC16A101	0	0.841332	0.829	0.702	0	4	SLC16A10
ETS21	0	0.840422	0.918	0.623	0	4	ETS2
DSE1	0	0.838393	0.901	0.684	0	4	DSE
NPC21	0	0.836034	0.967	0.778	0	4	NPC2
CEBPB1	0	0.832262	0.966	0.851	0	4	CEBPB
PLIN21	0	0.826264	0.883	0.748	0	4	PLIN2
ALOX5AP1	0	0.819153	0.936	0.82	0	4	ALOX5AP
SOD21	0	0.818673	0.971	0.822	0	4	SOD2
CKLF	0	0.815586	0.914	0.764	0	4	CKLF
IER31	0	0.814575	0.991	0.84	0	4	IER3
C1QB1	0	0.813307	0.898	0.759	0	4	C1QB
CTSZ1	0	0.80896	0.967	0.778	0	4	CTSZ
FTH11	0	0.807228	1	0.996	0	4	FTH1
FCGR1A1	0	0.79915	0.846	0.702	0	4	FCGR1A
CTSS1	0	0.791601	0.945	0.746	0	4	CTSS
RNASE61	0	0.78128	0.867	0.658	0	4	RNASE6
AREG	0	0.775365	0.796	0.738	0	4	AREG
SAT11	0	0.775	0.996	0.917	0	4	SAT1
VEGFA1	0	0.771556	0.877	0.687	0	4	VEGFA
LUCAT11	0	0.764496	0.84	0.653	0	4	LUCAT1
SRGN3	0	0.759551	0.999	0.956	0	4	SRGN
SPI11	0	0.759338	0.855	0.661	0	4	SPI1
RGS13	0	0.752425	0.953	0.848	0	4	RGS1
ITGAX1	0	0.74923	0.807	0.64	0	4	ITGAX
YWHAH	0	0.73691	0.904	0.777	0	4	YWHAH
RGS21	0	0.731794	0.929	0.854	0	4	RGS2
PTPRE1	0	0.730296	0.886	0.731	0	4	PTPRE
C3AR11	0	0.725473	0.842	0.693	0	4	C3AR1
PPIF1	0	0.722514	0.844	0.704	0	4	PPIF
HSPA1A1	0	0.719022	0.995	0.97	0	4	HSPA1A
FGL21	0	0.708764	0.857	0.667	0	4	FGL2
INSIG11	0	0.703644	0.897	0.792	0	4	INSIG1
CYBB1	0	0.702605	0.85	0.703	0	4	CYBB
CTSB1	0	0.701337	0.962	0.762	0	4	CTSB
GRN1	0	0.696576	0.949	0.729	0	4	GRN
TNFAIP81	0	0.682296	0.839	0.748	0	4	TNFAIP8
GLUL1	0	0.68031	0.948	0.804	0	4	GLUL
LY861	0	0.67971	0.836	0.676	0	4	LY86
ITGB23	0	0.678115	0.953	0.832	0	4	ITGB2
CTSL1	0	0.672776	0.867	0.755	0	4	CTSL
OSM1	0	0.672654	0.773	0.639	0	4	OSM
CCL43	0	0.668224	0.956	0.893	0	4	CCL4
CTSH1	0	0.668224	0.887	0.643	0	4	CTSH
PPP1R15A1	0	0.66455	0.993	0.943	0	4	PPP1R15A
COTL11	0	0.662872	0.948	0.803	0	4	COTL1
IGSF61	0	0.659708	0.789	0.624	0	4	IGSF6
GK1	0	0.65863	0.795	0.594	0	4	GK
HSPA62	0	0.65807	0.809	0.758	0	4	HSPA6
ZNF2671	0	0.657967	0.863	0.717	0	4	ZNF267
FCER1A	0	0.657238	0.798	0.716	0	4	FCER1A
NFKBIA1	0	0.655815	0.992	0.924	0	4	NFKBIA
SAMHD11	0	0.650011	0.888	0.749	0	4	SAMHD1
MS4A71	0	0.649292	0.874	0.696	0	4	MS4A7
CSF2RA1	0	0.648655	0.8	0.677	0	4	CSF2RA
PMAIP11	0	0.64728	0.915	0.793	0	4	PMAIP1
B3GNT51	0	0.64043	0.792	0.612	0	4	B3GNT5
MGAT11	0	0.63996	0.905	0.771	0	4	MGAT1
KYNU1	0	0.639046	0.806	0.636	0	4	KYNU
KLF62	0	0.635323	0.991	0.916	0	4	KLF6
AC016831.11	0	0.632433	0.85	0.709	0	4	AC016831.1
RASGEF1B1	0	0.632019	0.883	0.767	0	4	RASGEF1B
PTGS21	0	0.630576	0.854	0.682	0	4	PTGS2
JAML1	0	0.626474	0.823	0.621	0	4	JAML
ATP2B11	0	0.619657	0.886	0.771	0	4	ATP2B1
STX111	0	0.613139	0.83	0.717	0	4	STX11
FCGRT1	0	0.607508	0.938	0.735	0	4	FCGRT
ABL21	0	0.604508	0.879	0.788	0	4	ABL2
RNASET21	0	0.601879	0.909	0.728	0	4	RNASET2
SERPINA1	0	0.60034	0.851	0.559	0	4	SERPINA1
TLR21	0	0.600151	0.778	0.582	0	4	TLR2
PILRA1	0	0.597714	0.807	0.605	0	4	PILRA
RGS101	0	0.596274	0.875	0.725	0	4	RGS10
ARRB21	0	0.587845	0.853	0.703	0	4	ARRB2
FABP51	0	0.585251	0.846	0.762	0	4	FABP5
MAP3K81	0	0.583372	0.89	0.77	0	4	MAP3K8
CEBPD1	0	0.579833	0.955	0.782	0	4	CEBPD
PPT11	0	0.576234	0.868	0.741	0	4	PPT1
S100A11	0	0.573187	0.989	0.876	0	4	S100A11
MXD11	0	0.572326	0.826	0.738	0	4	MXD1
SAP30	0	0.570596	0.792	0.648	0	4	SAP30
TBXAS11	0	0.569832	0.803	0.667	0	4	TBXAS1
LAT21	0	0.564424	0.814	0.695	0	4	LAT2
JMJD1C1	0	0.564315	0.911	0.783	0	4	JMJD1C
ACSL11	0	0.563889	0.789	0.655	0	4	ACSL1
BHLHE411	0	0.558578	0.765	0.543	0	4	BHLHE41
RGCC2	0	0.5572	0.914	0.844	0	4	RGCC
PLD4	0	0.554658	0.796	0.62	0	4	PLD4
PHLDA11	0	0.553385	0.866	0.738	0	4	PHLDA1
PLXDC21	0	0.55194	0.861	0.749	0	4	PLXDC2
PYCARD1	0	0.551059	0.832	0.68	0	4	PYCARD
KCTD121	0	0.551047	0.88	0.714	0	4	KCTD12
CKS2	0	0.549247	0.872	0.79	0	4	CKS2
HMOX11	0	0.548817	0.814	0.701	0	4	HMOX1
LITAF2	0	0.545812	0.97	0.878	0	4	LITAF
ATP6V0B1	0	0.543184	0.931	0.835	0	4	ATP6V0B
IL181	0	0.54103	0.789	0.615	0	4	IL18
RIPK2	0	0.539784	0.772	0.635	0	4	RIPK2
CMTM61	0	0.539397	0.882	0.742	0	4	CMTM6
ADM1	0	0.537611	0.771	0.623	0	4	ADM
SERPINB91	0	0.537267	0.862	0.738	0	4	SERPINB9
GNAI21	0	0.534813	0.972	0.885	0	4	GNAI2
PLSCR11	0	0.525816	0.824	0.668	0	4	PLSCR1
NRP21	0	0.52437	0.799	0.711	0	4	NRP2
RNF1301	0	0.521851	0.846	0.689	0	4	RNF130
FCGR1B1	0	0.520332	0.778	0.56	0	4	FCGR1B
PKIB	0	0.514971	0.788	0.532	0	4	PKIB
EMP3	0	0.514699	0.952	0.89	0	4	EMP3
HCAR3	0	0.513932	0.738	0.461	0	4	HCAR3
CCDC88A1	0	0.511577	0.798	0.672	0	4	CCDC88A
MEF2C1	0	0.5094	0.846	0.709	0	4	MEF2C
VAMP81	0	0.50665	0.92	0.748	0	4	VAMP8
USP53	0	0.505924	0.816	0.692	0	4	USP53
CYBA3	0	0.503175	0.99	0.939	0	4	CYBA
POU2F21	0	0.502289	0.821	0.668	0	4	POU2F2
ADAP21	0	0.501298	0.768	0.664	0	4	ADAP2
AC023157.3	0	0.499718	0.689	0.6	0	4	AC023157.3
PSAP1	0	0.499695	0.975	0.847	0	4	PSAP
SLC11A11	0	0.498965	0.641	0.562	0	4	SLC11A1
KLF41	0	0.498443	0.886	0.764	0	4	KLF4
TNFSF13B1	0	0.497141	0.797	0.644	0	4	TNFSF13B
HSPA1B1	0	0.49569	0.966	0.909	0	4	HSPA1B
RBM471	0	0.495271	0.793	0.632	0	4	RBM47
IFI30	0	0.492327	0.7	0.653	0	4	IFI30
LAIR11	0	0.49011	0.775	0.656	0	4	LAIR1
LCP21	0	0.487081	0.785	0.714	0	4	LCP2
BASP1	0	0.478407	0.814	0.731	0	4	BASP1
SLC43A21	0	0.478329	0.736	0.656	0	4	SLC43A2
CLEC4E	0	0.478306	0.742	0.584	0	4	CLEC4E
PIM3	0	0.473318	0.896	0.83	0	4	PIM3
TRAF1	0	0.468918	0.756	0.632	0	4	TRAF1
ZFAND51	0	0.468376	0.955	0.886	0	4	ZFAND5
GLIPR13	0	0.468161	0.872	0.775	0	4	GLIPR1
LIMS1	0	0.466438	0.886	0.781	0	4	LIMS1
IFNGR1	0	0.462114	0.811	0.684	0	4	IFNGR1
NCF41	0	0.461514	0.784	0.631	0	4	NCF4
CCRL21	0	0.45925	0.735	0.634	0	4	CCRL2
KDM6B1	0	0.458065	0.961	0.906	0	4	KDM6B
THBD1	0	0.457429	0.753	0.618	0	4	THBD
CAPG	0	0.457389	0.858	0.732	0	4	CAPG
PDE4B3	0	0.455937	0.861	0.776	0	4	PDE4B
IER51	0	0.453919	0.941	0.863	0	4	IER5
FAM49B3	0	0.452155	0.867	0.729	0	4	FAM49B
RASSF41	0	0.451187	0.748	0.571	0	4	RASSF4
HCLS12	0	0.450833	0.888	0.759	0	4	HCLS1
IRS21	0	0.449341	0.8	0.698	0	4	IRS2
ICAM11	0	0.448196	0.848	0.716	0	4	ICAM1
FILIP1L	0	0.447917	0.772	0.677	0	4	FILIP1L
ATP1B32	0	0.444896	0.941	0.905	0	4	ATP1B3
CX3CR11	0	0.444239	0.764	0.68	0	4	CX3CR1
S100A43	0	0.44222	0.975	0.898	0	4	S100A4
PNP1	0	0.441743	0.841	0.725	0	4	PNP
STK38L	0	0.440749	0.796	0.653	0	4	STK38L
CDKN1A1	0	0.440277	0.959	0.846	0	4	CDKN1A
LYN1	0	0.439957	0.81	0.693	0	4	LYN
NFKBIZ1	0	0.438864	0.93	0.813	0	4	NFKBIZ
MAFF1	0	0.434781	0.93	0.837	0	4	MAFF
AP1S21	0	0.433332	0.829	0.724	0	4	AP1S2
SOCS31	0	0.433143	0.913	0.765	0	4	SOCS3
LPCAT21	0	0.431267	0.744	0.562	0	4	LPCAT2
NR4A31	0	0.428748	0.858	0.813	0	4	NR4A3
UPP1	0	0.427572	0.792	0.704	0	4	UPP1
GPAT3	0	0.426673	0.725	0.549	0	4	GPAT3
THAP21	0	0.425326	0.775	0.71	0	4	THAP2
CLDN1	0	0.425307	0.785	0.572	0	4	CLDN1
TGFBI1	0	0.419866	0.79	0.724	0	4	TGFBI
TNFAIP21	0	0.416944	0.838	0.711	0	4	TNFAIP2
HCK1	0	0.416651	0.736	0.574	0	4	HCK
LILRB41	0	0.416155	0.732	0.6	0	4	LILRB4
LPAR61	0	0.414611	0.76	0.598	0	4	LPAR6
REL3	0	0.413431	0.966	0.913	0	4	REL
SLC16A31	0	0.411729	0.816	0.718	0	4	SLC16A3
VIM	0	0.409692	0.998	0.977	0	4	VIM
HAVCR21	0	0.409634	0.719	0.642	0	4	HAVCR2
ARPC1B1	0	0.40959	0.909	0.825	0	4	ARPC1B
FNIP21	0	0.409552	0.784	0.655	0	4	FNIP2
LMO2	0	0.409302	0.801	0.619	0	4	LMO2
TRIB11	0	0.408528	0.781	0.674	0	4	TRIB1
GNA151	0	0.408231	0.756	0.698	0	4	GNA15
TET21	0	0.406682	0.734	0.644	0	4	TET2
ADAM281	0	0.405742	0.737	0.643	0	4	ADAM28
RAB311	0	0.40391	0.807	0.74	0	4	RAB31
HCST2	0	0.403674	0.935	0.838	0	4	HCST
CREB51	0	0.40252	0.724	0.667	0	4	CREB5
NFIL31	0	0.402167	0.796	0.695	0	4	NFIL3
ZNF385A1	0	0.401742	0.715	0.593	0	4	ZNF385A
LILRB31	0	0.401613	0.712	0.723	0	4	LILRB3
ITGAM1	0	0.400742	0.721	0.643	0	4	ITGAM
ATP13A31	0	0.398275	0.772	0.702	0	4	ATP13A3
DUSP61	0	0.395366	0.782	0.655	0	4	DUSP6
RTN41	0	0.39417	0.966	0.851	0	4	RTN4
2021-03-11	0	0.392058	0.735	0.628	0	4	2021-03-01
DUSP11	0	0.391891	0.987	0.945	0	4	DUSP1
SLC8A11	0	0.391238	0.734	0.632	0	4	SLC8A1
VSIR	0	0.389718	0.82	0.677	0	4	VSIR
TUBA1C1	0	0.388213	0.867	0.762	0	4	TUBA1C
NFE2L21	0	0.386895	0.95	0.888	0	4	NFE2L2
CASP1	0	0.386438	0.796	0.688	0	4	CASP1
BAG31	0	0.386149	0.864	0.782	0	4	BAG3
HERPUD11	0	0.385592	0.947	0.884	0	4	HERPUD1
VMP11	0	0.385488	0.914	0.808	0	4	VMP1
FRMD4B1	0	0.383105	0.786	0.623	0	4	FRMD4B
ATF31	0	0.37937	0.941	0.821	0	4	ATF3
NABP11	0	0.379343	0.839	0.725	0	4	NABP1
LCP12	0	0.378121	0.904	0.791	0	4	LCP1
LY961	0	0.376035	0.733	0.626	0	4	LY96
PDGFB1	0	0.375865	0.709	0.581	0	4	PDGFB
GPR132	0	0.375095	0.737	0.709	0	4	GPR132
PNRC11	0	0.372561	0.982	0.938	0	4	PNRC1
LINC01588	0	0.372327	0.768	0.631	0	4	LINC01588
LILRB21	0	0.371481	0.688	0.615	0	4	LILRB2
HEXB1	0	0.371048	0.817	0.731	0	4	HEXB
NCF21	0	0.369886	0.667	0.513	0	4	NCF2
MS4A4A1	0	0.368258	0.754	0.579	0	4	MS4A4A
EMILIN21	0	0.367488	0.696	0.636	0	4	EMILIN2
IL10RA2	0	0.366369	0.77	0.672	0	4	IL10RA
RUNX11	0	0.363287	0.797	0.725	0	4	RUNX1
ITM2B1	0	0.360548	0.993	0.937	0	4	ITM2B
ATP8B41	0	0.36005	0.748	0.591	0	4	ATP8B4
HLA-DOA1	0	0.359726	0.755	0.715	0	4	HLA-DOA
SLC31A21	0	0.359588	0.625	0.518	0	4	SLC31A2
PLBD1	0	0.356782	0.735	0.597	0	4	PLBD1
GADD45B	0	0.3561	0.981	0.928	0	4	GADD45B
TSPO	0	0.354845	0.923	0.808	0	4	TSPO
RAB321	0	0.354539	0.786	0.636	0	4	RAB32
LGALS91	0	0.350741	0.746	0.679	0	4	LGALS9
DPYSL21	0	0.346097	0.814	0.715	0	4	DPYSL2
CD3021	0	0.344561	0.731	0.627	0	4	CD302
ST3GAL6	0	0.344389	0.741	0.576	0	4	ST3GAL6
TKT	0	0.343171	0.844	0.728	0	4	TKT
CD442	0	0.342145	0.94	0.889	0	4	CD44
CIITA1	0	0.341663	0.705	0.682	0	4	CIITA
CD300E	0	0.340732	0.637	0.577	0	4	CD300E
BRI31	0	0.339508	0.904	0.774	0	4	BRI3
RGS19	0	0.339087	0.775	0.676	0	4	RGS19
RNF144B1	0	0.338128	0.688	0.603	0	4	RNF144B
PELI11	0	0.336069	0.744	0.659	0	4	PELI1
ACTB1	0	0.335102	0.999	0.992	0	4	ACTB
PARVG	0	0.330644	0.768	0.707	0	4	PARVG
MPEG11	0	0.329131	0.733	0.771	0	4	MPEG1
CD534	0	0.328265	0.896	0.806	0	4	CD53
ZEB23	0	0.327824	0.869	0.812	0	4	ZEB2
NCF1	0	0.327617	0.755	0.648	0	4	NCF1
JDP21	0	0.326522	0.736	0.654	0	4	JDP2
THEMIS21	0	0.323103	0.681	0.612	0	4	THEMIS2
BCL21	0	0.322897	0.793	0.68	0	4	BCL2
ITPR21	0	0.322751	0.746	0.631	0	4	ITPR2
AKAP131	0	0.320064	0.922	0.846	0	4	AKAP13
SLC15A31	0	0.318216	0.677	0.563	0	4	SLC15A3
TSPAN331	0	0.317729	0.749	0.651	0	4	TSPAN33
MFSD121	0	0.317397	0.756	0.681	0	4	MFSD12
SYK1	0	0.31308	0.728	0.658	0	4	SYK
GPRIN31	0	0.309459	0.742	0.622	0	4	GPRIN3
CSF3R	0	0.308534	0.635	0.463	0	4	CSF3R
ACTR21	0	0.307943	0.878	0.795	0	4	ACTR2
CD331	0	0.307695	0.696	0.616	0	4	CD33
METRNL2	0	0.30493	0.942	0.838	0	4	METRNL
PREX11	0	0.304568	0.799	0.645	0	4	PREX1
LTC4S1	0	0.303175	0.807	0.646	0	4	LTC4S
WAS1	0	0.303065	0.754	0.687	0	4	WAS
LPXN	0	0.302478	0.758	0.644	0	4	LPXN
IRF81	0	0.301733	0.709	0.651	0	4	IRF8
CCR11	0	0.301421	0.69	0.517	0	4	CCR1
EVI2B2	0	0.300192	0.798	0.704	0	4	EVI2B
EPB41L31	0	0.299738	0.697	0.578	0	4	EPB41L3
GAPT	0	0.297624	0.712	0.525	0	4	GAPT
TM6SF11	0	0.296279	0.714	0.648	0	4	TM6SF1
CD931	0	0.296067	0.808	0.667	0	4	CD93
NEAT11	0	0.295064	1	0.974	0	4	NEAT1
CD41	0	0.294931	0.749	0.648	0	4	CD4
TPP11	0	0.294925	0.804	0.735	0	4	TPP1
ALCAM	0	0.293723	0.683	0.591	0	4	ALCAM
DOK23	0	0.292884	0.817	0.772	0	4	DOK2
CARD16	0	0.291526	0.782	0.711	0	4	CARD16
APLP21	0	0.287381	0.893	0.748	0	4	APLP2
SORL1	0	0.287193	0.712	0.617	0	4	SORL1
P2RY131	0	0.285921	0.705	0.536	0	4	P2RY13
RASGRP3	0	0.282823	0.692	0.571	0	4	RASGRP3
IL6R1	0	0.282363	0.693	0.596	0	4	IL6R
SNX10	0	0.281166	0.675	0.607	0	4	SNX10
TNFRSF1B4	0	0.278187	0.859	0.775	0	4	TNFRSF1B
CLEC4A	0	0.278057	0.669	0.562	0	4	CLEC4A
RIN31	0	0.278017	0.696	0.6	0	4	RIN3
SLCO2B11	0	0.276558	0.771	0.681	0	4	SLCO2B1
CD1631	0	0.271841	0.735	0.695	0	4	CD163
ALOX5	0	0.271219	0.725	0.676	0	4	ALOX5
DOCK10	0	0.268662	0.711	0.629	0	4	DOCK10
MGAT4A1	0	0.264946	0.756	0.615	0	4	MGAT4A
FAM129A	0	0.261552	0.801	0.744	0	4	FAM129A
MARCKS1	0	0.26042	0.913	0.759	0	4	MARCKS
LRRC251	0	0.252531	0.694	0.553	0	4	LRRC25
TUBA1B1	1.15859e-307	0.36666	0.973	0.917	6.77081e-304	4	TUBA1B
SLC7A71	1.59871e-303	0.26948	0.673	0.636	9.34287e-300	4	SLC7A7
CNPY31	1.66609e-302	0.315736	0.765	0.683	9.7366e-299	4	CNPY3
TNFAIP33	3.23521e-302	0.318395	0.929	0.883	1.89066e-298	4	TNFAIP3
PLK32	3.09848e-300	0.298611	0.899	0.831	1.81075e-296	4	PLK3
EFHD21	4.02119e-300	0.263375	0.822	0.756	2.34998e-296	4	EFHD2
PLEKHO11	5.81237e-300	0.352732	0.771	0.707	3.39675e-296	4	PLEKHO1
NCKAP1L1	2.58847e-298	0.253317	0.747	0.739	1.5127e-294	4	NCKAP1L
CD9	1.06584e-297	0.250304	0.88	0.726	6.22876e-294	4	CD9
PEA15	6.85567e-295	0.298892	0.806	0.727	4.00645e-291	4	PEA15
PLAU1	5.87435e-293	0.304955	0.719	0.616	3.43297e-289	4	PLAU
TCOF1	2.08324e-290	0.337985	0.693	0.605	1.21745e-286	4	TCOF1
TGIF1	5.264e-290	0.326995	0.787	0.7	3.07628e-286	4	TGIF1
ITGA5	6.10978e-285	0.337772	0.747	0.715	3.57055e-281	4	ITGA5
RHOG1	3.09522e-281	0.284434	0.827	0.773	1.80884e-277	4	RHOG
ELL21	2.237e-277	0.30759	0.843	0.801	1.3073e-273	4	ELL2
STAB11	5.22738e-276	0.251231	0.764	0.778	3.05488e-272	4	STAB1
RNF1491	8.35395e-276	0.278899	0.799	0.736	4.88205e-272	4	RNF149
ARPC51	5.96432e-271	0.269634	0.88	0.786	3.48555e-267	4	ARPC5
MAFG	1.44855e-270	0.307039	0.827	0.794	8.46532e-267	4	MAFG
BACH11	2.8617e-267	0.256098	0.752	0.694	1.67238e-263	4	BACH1
SH2B31	6.92897e-266	0.266324	0.721	0.696	4.04929e-262	4	SH2B3
ADGRE21	9.94814e-265	0.342449	0.667	0.68	5.81369e-261	4	ADGRE2
CXorf21	1.71687e-259	0.297339	0.649	0.625	1.00334e-255	4	CXorf21
MIR155HG1	1.04786e-251	0.593903	0.708	0.722	6.1237e-248	4	MIR155HG
CD300A1	3.8817e-250	0.259288	0.667	0.656	2.26846e-246	4	CD300A
ADA21	2.2447e-249	0.311793	0.697	0.654	1.3118e-245	4	ADA2
B4GALT11	3.1833e-248	0.265985	0.805	0.721	1.86032e-244	4	B4GALT1
ZYX	2.12056e-236	0.285678	0.778	0.719	1.23925e-232	4	ZYX
MYO1F2	5.93506e-235	0.25358	0.712	0.687	3.46845e-231	4	MYO1F
BID	4.76582e-232	0.274151	0.664	0.587	2.78514e-228	4	BID
EREG	1.4449e-230	0.57164	0.675	0.658	8.444e-227	4	EREG
ERN1	2.89016e-228	0.263871	0.753	0.694	1.68901e-224	4	ERN1
LRRFIP11	1.29222e-224	0.258109	0.894	0.814	7.55175e-221	4	LRRFIP1
SPP1	1.17555e-223	0.811373	0.638	0.498	6.86994e-220	4	SPP1
CCL21	1.44144e-220	0.390907	0.783	0.7	8.42375e-217	4	CCL2
VASP	1.12441e-212	0.25923	0.806	0.783	6.57106e-209	4	VASP
GSTO1	2.62383e-203	0.254223	0.776	0.696	1.53337e-199	4	GSTO1
PDE4DIP1	8.44921e-203	0.266453	0.676	0.628	4.93772e-199	4	PDE4DIP
RANBP21	6.26321e-198	0.261884	0.82	0.807	3.66022e-194	4	RANBP2
SQSTM11	2.41106e-191	0.253824	0.963	0.916	1.40903e-187	4	SQSTM1
ADAM171	3.05977e-182	0.287379	0.704	0.679	1.78813e-178	4	ADAM17
CHML1	1.69948e-180	0.314291	0.64	0.626	9.93174e-177	4	CHML
HSPH11	9.78269e-180	0.252416	0.944	0.924	5.717e-176	4	HSPH1
IRAK31	4.26796e-177	0.326937	0.645	0.652	2.4942e-173	4	IRAK3
DNAJB11	2.12158e-162	0.251282	0.985	0.965	1.23985e-158	4	DNAJB1
LIPA1	9.36987e-159	0.252164	0.696	0.681	5.47575e-155	4	LIPA
SDS1	8.59046e-153	0.379718	0.572	0.568	5.02027e-149	4	SDS
ZFAND2A	1.61649e-142	0.275408	0.828	0.843	9.44675e-139	4	ZFAND2A
ANKRD28	2.41023e-141	0.267325	0.695	0.676	1.40854e-137	4	ANKRD28
SPHK1	2.83343e-136	0.255672	0.667	0.688	1.65586e-132	4	SPHK1
CLEC12A	1.65361e-126	0.261373	0.582	0.598	9.66371e-123	4	CLEC12A
CYB5D11	9.75455e-113	0.253921	0.705	0.745	5.70056e-109	4	CYB5D1
CTSD1	1.15329e-108	0.262877	0.898	0.843	6.73984e-105	4	CTSD
CSTA	2.54914e-104	0.2619	0.544	0.524	1.48972e-100	4	CSTA
IL1RN	4.0003e-62	0.414516	0.515	0.52	2.33778e-58	4	IL1RN
APOC11	3.89242e-60	0.39358	0.518	0.511	2.27473e-56	4	APOC1
FCGBP1	4.98347e-58	0.341827	0.531	0.586	2.91234e-54	4	FCGBP
APOE1	3.43171e-52	0.422031	0.614	0.613	2.00549e-48	4	APOE
WFDC2	0	1.06401	0.963	0.409	0	5	WFDC2
CD24	0	0.98362	0.833	0.436	0	5	CD24
KRT8	0	0.956657	0.804	0.396	0	5	KRT8
DEFB1	0	0.913546	0.755	0.516	0	5	DEFB1
KRT18	0	0.838725	0.831	0.526	0	5	KRT18
KRT19	0	0.822362	0.929	0.425	0	5	KRT19
PDZK1IP1	0	0.781435	0.869	0.436	0	5	PDZK1IP1
CYB5A	0	0.717081	0.857	0.649	0	5	CYB5A
CRYAB	0	0.707715	0.81	0.594	0	5	CRYAB
KRT7	0	0.697183	0.951	0.415	0	5	KRT7
SPINT2	0	0.694706	0.929	0.618	0	5	SPINT2
MAL	0	0.632385	0.946	0.553	0	5	MAL
PEBP1	0	0.567593	0.944	0.802	0	5	PEBP1
RAB25	0	0.540266	0.789	0.288	0	5	RAB25
S100A2	0	0.535469	0.888	0.382	0	5	S100A2
CLDN4	0	0.510029	0.94	0.401	0	5	CLDN4
CLU	0	0.4809	0.981	0.712	0	5	CLU
FXYD4	0	0.452943	0.965	0.524	0	5	FXYD4
AGXT	0	0.451578	0.283	0.026	0	5	AGXT
TACSTD2	0	0.436	0.909	0.423	0	5	TACSTD2
PERP	0	0.427784	0.953	0.547	0	5	PERP
UMOD	0	0.422707	0.257	0.063	0	5	UMOD
CLDN7	0	0.416629	0.789	0.448	0	5	CLDN7
SLC39A5	0	0.40686	0.298	0.11	0	5	SLC39A5
SLC6A19	0	0.396682	0.313	0.032	0	5	SLC6A19
AFP	0	0.396258	0.332	0.255	0	5	AFP
DRAIC	0	0.388253	0.266	0.426	0	5	DRAIC
HPN	0	0.386297	0.327	0.415	0	5	HPN
ANK3	0	0.379745	0.329	0.539	0	5	ANK3
SPINK1	0	0.370771	0.944	0.391	0	5	SPINK1
MGAT4B	0	0.365652	0.849	0.688	0	5	MGAT4B
SLC16A12	0	0.355875	0.263	0.245	0	5	SLC16A12
S100A9	0	0.352722	0.961	0.56	0	5	S100A9
CITED4	0	0.351374	0.929	0.554	0	5	CITED4
A1CF	0	0.349783	0.303	0.03	0	5	A1CF
CYP4A11	0	0.346507	0.283	0.082	0	5	CYP4A11
SMIM32	0	0.345102	0.308	0.198	0	5	SMIM32
HNF4A	0	0.340186	0.272	0.087	0	5	HNF4A
MUC1	0	0.329923	0.979	0.496	0	5	MUC1
KL	0	0.3258	0.312	0.454	0	5	KL
TOM1L1	0	0.322213	0.305	0.54	0	5	TOM1L1
DNAJC12	0	0.321612	0.33	0.433	0	5	DNAJC12
CDHR5	0	0.321179	0.268	0.147	0	5	CDHR5
SLC34A1	0	0.317957	0.315	0.045	0	5	SLC34A1
SPINT1	0	0.313284	0.797	0.519	0	5	SPINT1
MCCD1	0	0.311221	0.295	0.218	0	5	MCCD1
GDF15	0	0.304432	0.835	0.428	0	5	GDF15
UPP2	0	0.300018	0.299	0.029	0	5	UPP2
SLC13A2	0	0.299323	0.265	0.194	0	5	SLC13A2
SMIM22	0	0.298232	0.926	0.37	0	5	SMIM22
G6PC	0	0.296156	0.293	0.034	0	5	G6PC
CAPG1	0	0.295174	0.97	0.725	0	5	CAPG
GPRC5C	0	0.29387	0.736	0.443	0	5	GPRC5C
MAP7	0	0.292913	0.277	0.416	0	5	MAP7
NAPSA	0	0.292542	0.245	0.399	0	5	NAPSA
ARSE	0	0.292076	0.319	0.405	0	5	ARSE
CKB	0	0.290584	0.884	0.62	0	5	CKB
DMKN	0	0.290365	0.944	0.453	0	5	DMKN
DIO1	0	0.28959	0.309	0.271	0	5	DIO1
C1orf115	0	0.284138	0.341	0.489	0	5	C1orf115
UGT2A3	0	0.284103	0.264	0.131	0	5	UGT2A3
TTC36	0	0.281388	0.268	0.267	0	5	TTC36
FAM151A	0	0.281379	0.327	0.034	0	5	FAM151A
NME5	0	0.278428	0.31	0.4	0	5	NME5
MYH8	0	0.277652	0.266	0.073	0	5	MYH8
ADAMTS9-AS1	0	0.275811	0.249	0.372	0	5	ADAMTS9-AS1
FABP3	0	0.275491	0.323	0.443	0	5	FABP3
SLC47A1	0	0.272181	0.287	0.314	0	5	SLC47A1
PVALB	0	0.26977	0.85	0.402	0	5	PVALB
SLC2A9	0	0.268385	0.303	0.508	0	5	SLC2A9
ALDH1B1	0	0.26767	0.325	0.467	0	5	ALDH1B1
AC005726.1	0	0.266044	0.314	0.578	0	5	AC005726.1
LINC01510	0	0.26454	0.259	0.032	0	5	LINC01510
ERICH4	0	0.263887	0.314	0.353	0	5	ERICH4
MAL2	0	0.263323	0.768	0.35	0	5	MAL2
PRSS8	0	0.261255	0.844	0.322	0	5	PRSS8
DCDC2	0	0.260858	0.741	0.334	0	5	DCDC2
ACE2	0	0.257443	0.29	0.202	0	5	ACE2
ANGPTL3	0	0.255708	0.293	0.021	0	5	ANGPTL3
TMEM371	0	0.255464	0.309	0.585	0	5	TMEM37
MRO	0	0.255215	0.204	0.232	0	5	MRO
SMPDL3A	0	0.253059	0.341	0.478	0	5	SMPDL3A
HOOK1	0	0.252522	0.298	0.446	0	5	HOOK1
SPAG16	0	0.251703	0.341	0.588	0	5	SPAG16
SPP11	3.07643e-302	0.876937	0.723	0.493	1.79786e-298	5	SPP1
WDR72	6.5324e-296	0.428614	0.323	0.235	3.81753e-292	5	WDR72
TCEA3	1.39823e-295	0.334822	0.351	0.547	8.17125e-292	5	TCEA3
AOC1	2.0638e-295	0.409836	0.329	0.256	1.20608e-291	5	AOC1
PRKAA2	2.2004e-295	0.366669	0.333	0.383	1.28592e-291	5	PRKAA2
CYP17A1	2.02348e-294	0.427265	0.349	0.242	1.18252e-290	5	CYP17A1
PSAT1	4.08964e-289	0.353602	0.347	0.545	2.38999e-285	5	PSAT1
ENTPD5	1.1947e-287	0.335847	0.336	0.557	6.98181e-284	5	ENTPD5
TINAG	2.34505e-287	0.326913	0.338	0.098	1.37045e-283	5	TINAG
SULT1C2	8.79953e-287	0.318278	0.329	0.326	5.14245e-283	5	SULT1C2
AOX1	2.63712e-285	0.378933	0.333	0.384	1.54113e-281	5	AOX1
TSPAN1	1.94365e-282	0.638843	0.695	0.389	1.13587e-278	5	TSPAN1
EMX2	4.64506e-280	0.259696	0.365	0.55	2.71457e-276	5	EMX2
EPCAM	1.61528e-275	0.671095	0.694	0.435	9.43969e-272	5	EPCAM
KIF9	8.21563e-270	0.307834	0.356	0.605	4.80122e-266	5	KIF9
S100A6	2.49065e-269	0.573695	0.989	0.916	1.45553e-265	5	S100A6
FXYD2	5.79716e-268	0.586137	0.658	0.369	3.38786e-264	5	FXYD2
TSPAN332	5.76443e-262	0.276571	0.401	0.675	3.36873e-258	5	TSPAN33
UGDH	1.66682e-261	0.251411	0.366	0.599	9.74092e-258	5	UGDH
TMEM174	6.44711e-258	0.397274	0.368	0.032	3.76769e-254	5	TMEM174
ACY1	3.67741e-257	0.363487	0.339	0.325	2.14908e-253	5	ACY1
GCAT	1.29908e-254	0.386257	0.355	0.455	7.59183e-251	5	GCAT
S100A13	1.92329e-254	0.29634	0.881	0.67	1.12397e-250	5	S100A13
ATP1B1	3.96094e-252	0.928492	0.741	0.639	2.31477e-248	5	ATP1B1
FAM13A	2.1674e-249	0.279541	0.36	0.537	1.26663e-245	5	FAM13A
PLCL1	2.42436e-246	0.323695	0.35	0.5	1.4168e-242	5	PLCL1
ARG2	4.05422e-245	0.252749	0.371	0.61	2.36928e-241	5	ARG2
ATP6V1A	2.80895e-241	0.262185	0.405	0.647	1.64155e-237	5	ATP6V1A
S100A111	6.17923e-241	0.760985	0.988	0.877	3.61114e-237	5	S100A11
GSTM3	2.89941e-239	0.389429	0.841	0.644	1.69442e-235	5	GSTM3
NUDT8	2.68952e-235	0.3492	0.361	0.52	1.57176e-231	5	NUDT8
EFHD1	2.07688e-232	0.297721	0.377	0.571	1.21373e-228	5	EFHD1
GGT1	7.85407e-231	0.378406	0.321	0.392	4.58992e-227	5	GGT1
CXCL14	3.532e-230	0.302951	0.754	0.772	2.0641e-226	5	CXCL14
SLC22A2	5.59532e-230	0.473605	0.362	0.279	3.26991e-226	5	SLC22A2
ANK2	1.24463e-228	0.27042	0.388	0.614	7.27362e-225	5	ANK2
MRPL12	4.03758e-226	0.288255	0.388	0.63	2.35956e-222	5	MRPL12
KDELR2	4.92327e-225	0.334658	0.927	0.753	2.87716e-221	5	KDELR2
OGDHL	1.097e-220	0.318378	0.364	0.319	6.41088e-217	5	OGDHL
ABCD3	3.82395e-219	0.344717	0.362	0.564	2.23471e-215	5	ABCD3
ALDH6A1	1.34555e-218	0.46843	0.669	0.534	7.8634e-215	5	ALDH6A1
SUGCT	1.69758e-210	0.32751	0.377	0.56	9.92066e-207	5	SUGCT
PTER	1.08348e-209	0.45413	0.378	0.562	6.33187e-206	5	PTER
SLC37A4	2.33111e-209	0.254488	0.382	0.551	1.3623e-205	5	SLC37A4
DHDH	9.41998e-209	0.387071	0.331	0.251	5.50504e-205	5	DHDH
SERINC2	1.12701e-208	0.296607	0.664	0.411	6.58627e-205	5	SERINC2
BBOX1	1.12855e-208	0.489521	0.622	0.223	6.59527e-205	5	BBOX1
ALDH4A1	8.0917e-205	0.331554	0.359	0.421	4.72879e-201	5	ALDH4A1
S100A16	1.25894e-204	0.313736	0.783	0.562	7.35727e-201	5	S100A16
GSTP1	6.98898e-204	0.745007	0.893	0.843	4.08436e-200	5	GSTP1
NEDD4L	1.55495e-201	0.356821	0.376	0.495	9.08711e-198	5	NEDD4L
GPT	6.51387e-198	0.30402	0.366	0.324	3.80671e-194	5	GPT
BHMT	2.89429e-197	0.611934	0.644	0.439	1.69142e-193	5	BHMT
HSD11B2	1.1162e-196	0.302169	0.672	0.426	6.52306e-193	5	HSD11B2
GNG12	6.80653e-195	0.313754	0.404	0.581	3.97774e-191	5	GNG12
IDNK	1.04666e-194	0.302893	0.383	0.609	6.11671e-191	5	IDNK
CMBL	4.29365e-194	0.438969	0.671	0.532	2.50921e-190	5	CMBL
ACSM3	8.27325e-194	0.481366	0.359	0.464	4.83489e-190	5	ACSM3
SLC13A1	2.55064e-193	0.421575	0.347	0.107	1.49059e-189	5	SLC13A1
MCCC2	1.05387e-192	0.312244	0.392	0.572	6.15884e-189	5	MCCC2
NAT8	1.2831e-192	0.725623	0.603	0.222	7.49844e-189	5	NAT8
ESRRG	1.36762e-190	0.295697	0.377	0.292	7.99235e-187	5	ESRRG
PTTG1IP	5.05371e-185	0.37091	0.895	0.705	2.95339e-181	5	PTTG1IP
TNFRSF11B	4.83628e-182	0.332325	0.686	0.488	2.82632e-178	5	TNFRSF11B
GDA	1.08774e-180	0.331955	0.369	0.328	6.35673e-177	5	GDA
FBP1	1.82343e-177	0.497004	0.653	0.432	1.06561e-173	5	FBP1
C9orf66	3.30609e-177	0.400673	0.355	0.351	1.93208e-173	5	C9orf66
AQP1	8.08476e-177	0.287165	0.383	0.479	4.72473e-173	5	AQP1
USH1C	8.48397e-175	0.4192	0.368	0.273	4.95803e-171	5	USH1C
PCP4	1.06333e-171	0.318744	0.387	0.406	6.21411e-168	5	PCP4
ACOX1	5.23362e-170	0.29081	0.42	0.576	3.05852e-166	5	ACOX1
MT1H1	6.10352e-170	0.327285	0.671	0.582	3.5669e-166	5	MT1H
SUCLG1	1.99016e-168	0.293932	0.739	0.654	1.16305e-164	5	SUCLG1
ALDOB	6.34324e-164	0.291702	0.592	0.185	3.70699e-160	5	ALDOB
SDC4	7.19765e-164	0.285907	0.769	0.581	4.20631e-160	5	SDC4
ARHGAP24	9.35656e-160	0.312003	0.412	0.591	5.46797e-156	5	ARHGAP24
RPA3	2.28784e-156	0.290657	0.433	0.679	1.33702e-152	5	RPA3
LDHB1	2.15509e-155	0.310396	0.883	0.812	1.25944e-151	5	LDHB
CHDH	1.52483e-152	0.406818	0.393	0.508	8.91108e-149	5	CHDH
PRLR	1.07337e-150	0.336768	0.402	0.31	6.27278e-147	5	PRLR
RAB17	9.66043e-147	0.418074	0.381	0.289	5.64555e-143	5	RAB17
MAP3K13	3.65564e-145	0.289307	0.451	0.63	2.13636e-141	5	MAP3K13
CYFIP22	1.10305e-144	0.324359	0.433	0.626	6.44623e-141	5	CYFIP2
SLC22A12	1.24363e-144	0.406375	0.353	0.087	7.26776e-141	5	SLC22A12
GPX3	1.69839e-144	0.374163	0.732	0.591	9.92542e-141	5	GPX3
ASPDH	4.06085e-144	0.410292	0.372	0.17	2.37316e-140	5	ASPDH
PDZK1	6.89056e-144	0.529244	0.612	0.376	4.02684e-140	5	PDZK1
ECHS1	8.09305e-144	0.300917	0.743	0.687	4.72958e-140	5	ECHS1
ENPEP	2.81663e-143	0.3263	0.379	0.386	1.64604e-139	5	ENPEP
TM7SF2	1.14062e-142	0.385326	0.682	0.584	6.6658e-139	5	TM7SF2
OCIAD22	2.91402e-141	0.536058	0.681	0.539	1.70295e-137	5	OCIAD2
PCK1	9.39548e-139	0.505176	0.612	0.342	5.49072e-135	5	PCK1
HIST1H1C	1.59422e-138	0.300383	0.394	0.513	9.31664e-135	5	HIST1H1C
TRIM6	1.99956e-138	0.449242	0.399	0.338	1.16854e-134	5	TRIM6
BHMT2	2.22768e-135	0.524858	0.633	0.468	1.30186e-131	5	BHMT2
CHP1	1.07535e-134	0.25847	0.499	0.679	6.28437e-131	5	CHP1
TM7SF3	2.40979e-133	0.321301	0.403	0.571	1.40828e-129	5	TM7SF3
CXXC5	2.38831e-132	0.311793	0.442	0.617	1.39573e-128	5	CXXC5
SLC7A81	3.73677e-132	0.343139	0.384	0.506	2.18377e-128	5	SLC7A8
AGXT2	4.92979e-131	0.339011	0.38	0.043	2.88097e-127	5	AGXT2
VAV3	2.19248e-128	0.332609	0.419	0.551	1.28128e-124	5	VAV3
HACD3	2.21103e-128	0.301779	0.774	0.632	1.29213e-124	5	HACD3
PCCA	5.28716e-128	0.355658	0.4	0.514	3.08981e-124	5	PCCA
PAX8	1.02958e-127	0.352003	0.645	0.426	6.01687e-124	5	PAX8
SELENBP1	7.57098e-127	0.367986	0.418	0.526	4.42448e-123	5	SELENBP1
GAPDH	1.28832e-125	0.282123	0.956	0.967	7.52893e-122	5	GAPDH
CETN2	1.45599e-125	0.364801	0.447	0.649	8.50879e-122	5	CETN2
LRRC19	4.83346e-125	0.266822	0.39	0.201	2.82467e-121	5	LRRC19
HSD17B14	6.8106e-125	0.385025	0.398	0.469	3.98012e-121	5	HSD17B14
LGALS3	1.09631e-124	0.325252	0.946	0.754	6.40686e-121	5	LGALS3
GATM1	3.20021e-124	0.361518	0.654	0.533	1.8702e-120	5	GATM
RNF152	9.7941e-124	0.339387	0.389	0.418	5.72367e-120	5	RNF152
UGT2B7	2.94288e-123	0.619601	0.619	0.441	1.71982e-119	5	UGT2B7
CTSD2	1.12961e-116	0.385623	0.965	0.838	6.60142e-113	5	CTSD
PARD6B	5.94285e-115	0.468476	0.412	0.494	3.473e-111	5	PARD6B
SRP14	2.79775e-112	0.338299	0.863	0.932	1.635e-108	5	SRP14
GK2	5.27542e-109	0.277339	0.448	0.619	3.08296e-105	5	GK
MGST1	3.33374e-108	0.62905	0.636	0.458	1.94824e-104	5	MGST1
MYO6	1.00321e-107	0.27508	0.445	0.548	5.86275e-104	5	MYO6
PLG	1.95482e-107	0.449543	0.403	0.065	1.1424e-103	5	PLG
RBM472	2.73125e-107	0.316431	0.464	0.655	1.59614e-103	5	RBM47
SLC4A4	3.76224e-107	0.366151	0.394	0.502	2.19865e-103	5	SLC4A4
STAP2	8.09879e-107	0.320403	0.619	0.47	4.73294e-103	5	STAP2
PATJ	1.10991e-106	0.295207	0.402	0.465	6.48634e-103	5	PATJ
PBLD	1.28028e-106	0.512426	0.606	0.538	7.48193e-103	5	PBLD
KCNJ15	6.6288e-105	0.495677	0.392	0.376	3.87387e-101	5	KCNJ15
CDH16	6.26106e-103	0.271694	0.411	0.436	3.65896e-99	5	CDH16
CRYM	8.44431e-102	0.290522	0.408	0.465	4.93485e-98	5	CRYM
[truncated: 9,046 more rows]
